# Supplementary material for: Ecological divergence of syntopic marine bacterial species is shaped by gene content and expression
Source: ISME J. 2023 Mar 4;17(6):813–22. doi: 10.1038/s41396-023-01390-4 (PMC10203303; doi:10.1038/s41396-023-01390-4)
Supplement: Supplementary file 2 — Supplemental Tables S1-S7 [file 41396_2023_1390_MOESM2_ESM.xlsx]

## Sheet: Table_S1_genome_stats
Table S1. Overview of genomes and CheckM reported statistics.
Genome	Clade	Source	Genome size (bp)	Completeness	Redundancy	# Contigs	G+C Content (%)	Collection Site	Biosample/GOLD ID
HTCC2255	HTCC2255	Isolate	2224475	95.03	0	12	36.7	2007 Oregon Coastal Waters; Lee et al 2007	Ga0011470
MAG-MBARI-HTCC2255	HTCC2255	MAG	1879461	89	0.2	92	36.6	2016 Monterey Bay Station M0	SAMN30263806
Ga0315444	HTCC2255	SAG	667059	20.69	0	72	36.9	2016 Monterey Bay Station M0	Ga0315444
Ga0315366	HTCC2255	SAG	660517	31.05	0	91	38.1	2016 Monterey Bay Station M0	Ga0315366
Ga0315394	HTCC2255	SAG	591024	22.26	0	47	37.1	2016 Monterey Bay Station M0	Ga0315394
Ga0315349	HTCC2255	SAG	443698	16.73	0	50	37.8	2016 Monterey Bay Station M0	Ga0315349
Ga0315369	HTCC2255	SAG	432691	16.84	0	54	37.4	2016 Monterey Bay Station M0	Ga0315369
Ga0315399	HTCC2255	SAG	422354	19.07	0	54	37.6	2016 Monterey Bay Station M0	Ga0315399
Ga0315350	HTCC2255	SAG	419733	21.49	0	41	37.2	2016 Monterey Bay Station M0	Ga0315350
Ga0315447	HTCC2255	SAG	403395	13.79	0	58	37.6	2016 Monterey Bay Station M0	Ga0315447
Ga0315420	HTCC2255	SAG	343115	15.52	0	56	37.1	2016 Monterey Bay Station M0	Ga0315420
Ga0315456	HTCC2255	SAG	317688	15.03	0	42	37	2016 Monterey Bay Station M0	Ga0315456
Ga0315459	HTCC2255	SAG	250591	0	0	42	37.5	2016 Monterey Bay Station M0	Ga0315459
Ga0315455	HTCC2255	SAG	237086	7.37	0	39	36.6	2016 Monterey Bay Station M0	Ga0315455
Ga0315524	HTCC2255	SAG	178301	6.91	0	20	37.5	2016 Monterey Bay Station M0	Ga0315524
Ga0315414	HTCC2255	SAG	115890	10.34	0	22	38.9	2016 Monterey Bay Station M0	Ga0315414
MAG-MBARI-C16	MBARI-C16	MAG	1664462	77.23	1.37	180	36.4	2016 Monterey Bay Station M0	SAMN30263865
SCGC-AG-151-C16	MBARI-C16	SAG	943511	39.66	0	45	36.2	2014 Monterey Bay Station M0	SAMN10486972
SCGC-AG-145-N17	MBARI-C16	SAG	822380	44.01	0	63	36.8	2014 Monterey Bay Station M0	SAMN10486971
SCGC-AG-145-A05	MBARI-C16	SAG	781374	39.66	0.86	43	36.1	2014 Monterey Bay Station M0	SAMN10486967
Ga0315360	MBARI-C16	SAG	768688	34.27	0	86	37	2016 Monterey Bay Station M0	Ga0315360
Ga0315475	MBARI-C16	SAG	553517	23.27	1.98	61	36.7	2016 Monterey Bay Station M0	Ga0315475
Ga0315365	MBARI-C16	SAG	486281	20.56	1.01	73	37.4	2016 Monterey Bay Station M0	Ga0315365
Ga0315446	MBARI-C16	SAG	465132	23.27	0	53	37.1	2016 Monterey Bay Station M0	Ga0315446
Ga0315392	MBARI-C16	SAG	457233	9.56	0	58	37.2	2016 Monterey Bay Station M0	Ga0315392
Ga0315515	MBARI-C16	SAG	436111	15.15	0.15	60	37.2	2016 Monterey Bay Station M0	Ga0315515
Ga0315374	MBARI-C16	SAG	418842	14.58	0	54	36.8	2016 Monterey Bay Station M0	Ga0315374
Ga0315411	MBARI-C16	SAG	418778	13.79	0	57	37.3	2016 Monterey Bay Station M0	Ga0315411
Ga0315435	MBARI-C16	SAG	415818	17.95	0	60	37	2016 Monterey Bay Station M0	Ga0315435
Ga0315381	MBARI-C16	SAG	384573	19.18	0	67	37.5	2016 Monterey Bay Station M0	Ga0315381
Ga0315431	MBARI-C16	SAG	137046	8.33	4.17	28	37.2	2016 Monterey Bay Station M0	Ga0315431

## Sheet: Table S2_unique_simple
Table S2. Unique gene clusters in MBARI-HTCC2255 genomes (59 genes) and MBARI-C16 genomes (40 genes). See Table S3 for the annotation of each gene in these clusters. n/a = gene is from a MAG that is not available in IMG. Genes with LGT signatures are indicated by *, Rhizobiaceae; †, Hyphomicrobiales; §, Gammaproteobacteria; ¥, SAR11; and √, Rhodobacteraceae.
Gene Cluster ID	MBARI Clade	Representative IMG Gene ID	Functional Assignment	Annotation
GC_00001739	MBARI-HTCC2255	2517701245	antimicrobial export	ABC-type antimicrobial peptide transport
GC_00001782	MBARI-HTCC2255	2517701246	antimicrobial export	ABC-type lipoprotein export system
GC_00001311	MBARI-HTCC2255	2517702151	cell surface	peptidoglycan transglycosylase
GC_00002168	MBARI-HTCC2255	2517701347	cofactor	dihydrolipoyl dehydrogenase
GC_00001896	MBARI-HTCC2255	2517702721	cofactor (riboflavin)	6,7-dimethyl-8- ribityllumazine synthase
GC_00002266	MBARI-HTCC2255	2517702519	detoxification/stress	glutathione S-transferase
GC_00002119	MBARI-HTCC2255	2517702312	DNA/RNA related	methyltransferase domain
GC_00002069	MBARI-HTCC2255	Ga0315399_1197	DNA/RNA related	nuclease
GC_00001068	MBARI-HTCC2255	2517702515	metabolism (amino acid)	D-amino-acid dehydrogenase
GC_00002187	MBARI-HTCC2255	Ga0315447_1393	metabolism (amino acid)	D- 2-hydroxyacid dehydrogenase
GC_00002084	MBARI-HTCC2255	2517701167	metabolism (aromatic)	carboxymuconolactone decarboxylase
GC_00001703	MBARI-HTCC2255	2517702111	metabolism (aromatic)	shikimate dehydrogenase
GC_00001937	MBARI-HTCC2255	2517702767	metabolism (choline)	choline dehydrogenase
GC_00002215	MBARI-HTCC2255	2517701444	metabolism (carboxylate)	fatty acid desaturase
GC_00002121	MBARI-HTCC2255	2517702466	metabolism (carboxylate)	3-hydroxyacyl-CoA dehydrogenase
GC_00002066	MBARI-HTCC2255	2517702631	metabolism (carboxylate)	enoyl-CoA hydratase
GC_00002087	MBARI-HTCC2255	Ga0315366_1474	metabolism (haloacid)	haloacid dehalogenase type II
GC_00001972	MBARI-HTCC2255	2517701162	metabolism (sulfur)	DMSP lyase, dddQ
GC_00001997†	MBARI-HTCC2255	2517860717	metabolism (sulfur)	taurine dioxygenase
GC_00002296	MBARI-HTCC2255	2517701991	metabolism (sugar nucleotide)	DegT,DnrJ,EryC1,StrS aminotransferase
GC_00002029*	MBARI-HTCC2255	2517701255	metabolism (sugar)	RbsD or FucU transport
GC_00002053	MBARI-HTCC2255	2517701256	metabolism (sugar)	D-lyxose-mannose isomerase
GC_00002008*	MBARI-HTCC2255	2517701257	metabolism (sugar)	Fructose-bisphosphate aldolase Ia
GC_00002041	MBARI-HTCC2255	2517701258	metabolism (sugar)	predicted dehydrogenase
GC_00002093	MBARI-HTCC2255	2517702505	metabolism (sugar)	aldehyde dehydrogenase
GC_00002026	MBARI-HTCC2255	2517702510	metabolism (sugar)	phosphoglycerate mutase family protein
GC_00001822	MBARI-HTCC2255	2517702512	metabolism (sugar)	mandelate racemase muconate lactonizing
GC_00002144	MBARI-HTCC2255	Ga0315349_1185	metabolism (sugar)	mucin-desulfating sulfatase
GC_00002036*	MBARI-HTCC2255	2517701254	regulation	DNA-binding transcriptional regulator
GC_00002018	MBARI-HTCC2255	2517702259	regulation	transcriptional regulator IclR
GC_00002046	MBARI-HTCC2255	2517702511	regulation	TspO and MBR like protein
GC_00002024	MBARI-HTCC2255	Ga0315349_11611	regulation	transcriptional regulator
GC_00002196	MBARI-HTCC2255	Ga0315366_1543	regulation	two component transcriptional regulator
GC_00002255	MBARI-HTCC2255	Ga0315366_1544	regulation	signal transduction histidine kinase
GC_00002282	MBARI-HTCC2255	Ga0315524_1056	regulation	AbrB
GC_00002232	MBARI-HTCC2255	2517701241	sensing (blue light)	BLUF
GC_00001998	MBARI-HTCC2255	2517702256	transport (carboxylate)	TRAP-t transporter, periplasmic binding
GC_00002285	MBARI-HTCC2255	Ga0315369_1086	transport (carboxylate)	TRAP transporter, dctM
GC_00002177	MBARI-HTCC2255	Ga0315524_1059	transport (carboxylate)	TRAP transport , tctA, tctB
GC_00001957	MBARI-HTCC2255	2517701244	transport (iron)	ABC transporter permease, Fe
GC_00002000	MBARI-HTCC2255	2517701157	transport (polyamine)	ABC transporter permease
GC_00002076	MBARI-HTCC2255	2517701158	transport (polyamine)	ABC transporter permease
GC_00001962	MBARI-HTCC2255	2517701159	transport (polyamine)	spermidine/putrescine transporter, ATP-binding
GC_00001869	MBARI-HTCC2255	2517701160	transport (polyamine)	spermidine/putrescine ABC transporter, periplasmic
GC_00002031	MBARI-HTCC2255	2517700865	transport (sulfur)	high affinity sulfate transporter (SulP)
GC_00002058	MBARI-HTCC2255	2517701008	unknown/other
GC_00001887	MBARI-HTCC2255	2517701103	unknown/other	ArsC family
GC_00002016	MBARI-HTCC2255	2517701163	unknown/other	DUF861
GC_00001892	MBARI-HTCC2255	2517701247	unknown/other	DUF1499
GC_00001911	MBARI-HTCC2255	2517701328	unknown/other	ribosomal-protein acetyltransferase
GC_00002213	MBARI-HTCC2255	2517701588	unknown/other	DUF2899
GC_00002131	MBARI-HTCC2255	2517702364	unknown/other
GC_00001706	MBARI-HTCC2255	2517702561	unknown/other
GC_00002045	MBARI-HTCC2255	2517702760	unknown/other
GC_00002010	MBARI-HTCC2255	2517702837	unknown/other
GC_00002042	MBARI-HTCC2255	2517860396	unknown/other
GC_00002009	MBARI-HTCC2255	2517860719	unknown/other	alpha beta hydrolase fold-3 protein
GC_00002190	MBARI-HTCC2255	Ga0315366_1542	unknown/other
GC_00002181	MBARI-HTCC2255	Ga0315447_1392	unknown/other	methylitaconate delta2-delta3-isomerase
GC_00002283*	MBARI-C16	Ga0315360_10149	antimicrobial export	permease DMT superfamily
GC_00001935	MBARI-C16	Ga0315365_1052	antimicrobial export	permease DMT superfamily
GC_00002281§	MBARI-C16	Ga0315411_1442	cofactor	ubiquinone biosynthesis
GC_00002142	MBARI-C16	Ga0315446_1175	detoxification/stress	glutathione-dependent formaldehyde-activating GFA
GC_00002091	MBARI-C16	Ga0315446_1332	detoxification/stress	glutaredoxin
GC_00002212	MBARI-C16	Ga0315411_10910	metabolism (amino acid)	threonine dehydrogenase
GC_00001702	MBARI-C16	Ga0315435_10712	metabolism (aromatic)	shikimate dehydrogenase
GC_00002211¥	MBARI-C16	Ga0315515_1422	metabolism (carboxylate)	3-hydroxyacyl-CoA dehydrogenase
GC_00002262	MBARI-C16	n/a	metabolism (carboxylate)	fatty acid hydroxylase
GC_00002274	MBARI-C16	Ga0315381_1341	metabolism	FtsP/CotA multicopper oxidase
GC_00001945	MBARI-C16	Ga0315374_10612	metabolism (sugar alcohol)	dehydrogenase
GC_00002155	MBARI-C16	Ga0315411_1099	metabolism (sugar alcohol)	mannitol dehydrogenase
GC_00002235*	MBARI-C16	Ga0315365_1524	metabolism (sugar)	short chain dehydrogenase
GC_00002165√	MBARI-C16	Ga0315374_1063	metabolism (sugar)	carbohydrate kinase
GC_00002174	MBARI-C16	Ga0315374_1064	metabolism (sugar)	tagatose-1,6-bisphosphate aldolase (gatZ)
GC_00002228	MBARI-C16	Ga0315381_1493	metabolism (sugar)	carbohydrate kinase
GC_00002194	MBARI-C16	Ga0315411_1103	metabolism (sugar)	short-chain dehydrogenase reductase
GC_00002239	MBARI-C16	Ga0315515_11013	metabolism (sugar)	carbohydrate kinase
GC_00002261	MBARI-C16	Ga0315411_10411	regulation	transcriptional regulator
GC_00002114	MBARI-C16	Ga0315411_1093	regulation	transcriptional regulator
GC_00002086	MBARI-C16	Ga0315446_1331	regulation (copper)	transcriptional regulator, cueR
GC_00001864	MBARI-C16	Ga0315446_1204	transport (Mn/Fe)	manganese/iron transport substrate-binding
GC_00001905	MBARI-C16	Ga0315446_1205	transport (Mn/Fe)	manganese/iron transport ATP-binding
GC_00001920	MBARI-C16	Ga0315446_1206	transport (Mn/Fe)	manganese/iron transport permease
GC_00001913	MBARI-C16	Ga0315446_1207	transport (Mn/Fe)	manganese/iron transport permease
GC_00002203	MBARI-C16	Ga0315411_11011	transport (peptide/Ni)	peptide/nickel transport permease
GC_00002227	MBARI-C16	Ga0315435_1254	transport (peptide/Ni)	peptide/nickel transport substrate-binding
GC_00001661	MBARI-C16	Ga0315360_10219	transport (polyamine)
GC_00001664	MBARI-C16	Ga0315360_10220	transport (polyamine)
GC_00001721	MBARI-C16	Ga0315381_1423	transport (polyamine)
GC_00002099	MBARI-C16	Ga0315374_1364	transport (sugar alcohol)	ABC transporter permease, sorbitol/mannitol
GC_00002102	MBARI-C16	Ga0315374_1365	transport (sugar alcohol)	ABC transporter permease, sorbitol/mannitol
GC_00002143	MBARI-C16	Ga0315374_1068	transport (xylose)	xylose ABC transporter, ATP-binding
GC_00002117	MBARI-C16	Ga0315435_1283	transport (xylose)	xylose ABC transporter substrate-binding
GC_00001952	MBARI-C16	Ga0315446_1235	transport (xylose)	xylose ABC transporter permease
GC_00001866	MBARI-C16	Ga0315360_10138	unknown/other	hypothetical
GC_00002022	MBARI-C16	Ga0315360_10140	unknown/other
GC_00002132	MBARI-C16	Ga0315411_10814	unknown/other
GC_00002057	MBARI-C16	Ga0315446_1278	unknown/other
GC_00002163	MBARI-C16	n/a	unknown/other

## Sheet: Table_S3_unique_details
Table S3. Annotations of genes from unique clusters in MBARI-HTCC2255 genomes (55 genes) and MBARI-C16 genomes (44 genes).
Gene Cluster ID	Clade	Singleton	Genome	eggNOG Annotation	KofamKoala Annotation	COG Annotation	Representative Sequence
GC_00001068	MBARI-HTCC2255	no	Ga0315349	annotation	D-amino-acid dehydrogenase [EC:1.4.5.1]	Glycine/D-amino acid oxidase (deaminating)	MPEANQKRSHEVIVIGGGVIGMSIAFRLAKEGREVALIEPNELGMGASYGNAGTIADYATIPVGTPSVLKNLPGLFFNRDSPLSVRYRTLPSLMPWLIEFAYQSLPSKAETNAGKIGVLLKNASDLWHEMGVELGASHHLHRRGCLYLYESNKSFFNAKYDEKLRRENGVEVEVITAKEVLKHEPNLQPFEGGAHFFPNATSIDDPGKVMKIFSQKLTELGVTIYPTSAVSIDTNNQNYIKIMCKDEVLEASKVIVSAGAFSKTLAKSFGENIRLDTERGYHLEFDMKTPPVTRPVCSAKRGFYASPMVGRLRIAGMVELGGLSLPHVEHRLKVLERGAKTMFPNLGQPSRSWYGFRPSMPNSVPV
GC_00001068	MBARI-HTCC2255	no	Ga0315366	Dehydrogenase	D-amino-acid dehydrogenase [EC:1.4.5.1]	Glycine/D-amino acid oxidase (deaminating)	MPEANQKRSHHEVIVIGGGVIGMSIAFRLAKEGREVALIEPNELGMGASYGNAGTIADYATIPVGTPSVLKNLPGLFFNRDSPLSVRYRTLPSLMPWLIEFAYQSLPSKAETNAGKIGVLLKNASDLWHEMGVELGASHHLHRRGCLYLYESNKSFFNAKYDEKLRRENGVEVEVITAKEVLKHEPNLQPFEGGAHFFPNATSIDDPGKVMKIFSQKLTELGVTIYPTSAVSIDTNNQNYIKVMCKDEVLEASKVIVSAGAFSKTLAQSFGENIRLDTERGYHLEFDMKSPPVTRPVCSAKRGFYASPMVGRLRIAGMVELGGLSLPHVEHRLKVLERGAKTMFPNLGQPSRSWYGFRPSMPNSVPVIRPSKQNKNIIMAFGHGHIGVTLAPTTAQIVS…
GC_00001068	MBARI-HTCC2255	no	Ga0315369	Dehydrogenase	D-amino-acid dehydrogenase [EC:1.4.5.1]	Glycine/D-amino acid oxidase (deaminating)	MPEANQKRSHHEVIVIGGGVIGLSIAFRLAKEGREIALIEPNELGMGASYGNAGTIADYATIPVGTPSVLKNLPGLFFNRDSPLSVRYRTLPSLMPWLIEFAYQSLPSKAETNAGKIGVLLKNASDLWHEMGVELGASHHLHRRGCLYLYESNKSFFNAKYDEKLRRENGVEVEVITAKEVLKHEPNLQPFEGGAHFFPNATSIDDPGKVMKIFSQKLTDLGVTIYPTSAVSIDTNNHNYIKVMCKDEVLEASKVIVSAGAFSKTLAKSFGENIRLDTERGYHLEFDMKTPPVTRPVCSAKRGFYASPMVGRLRIAGMVELGGLSLPHVEHRLKVLERGAKTMFPNLGQPSRSWYGFRPSMPNSVPVIRPSKQNKNIIMAFGHGHIGVTLAPTTAQIVS…
GC_00001068	MBARI-HTCC2255	no	Ga0315420	Dehydrogenase	D-amino-acid dehydrogenase [EC:1.4.5.1]	Glycine/D-amino acid oxidase (deaminating)	MPEANHKRSHHEVIVIGGGVIGMSIAFRLAKEGREVALIEPNELGMGASYGNAGTIADYATIPVGTPSVLKNLPGLFFNRDSPLSVRYRTLPSLMPWLIEFAYQSLPSKAETNAGKIGVLLRNASDLWHEMGVELGASHHLHRRGCLYLYESNKSFFNAKYDEKLRRENGVEVEVITAKEVLKLEPNLQPFEGGAHFFPNATSIDDPGKVMKIFSHKLTDLGVTIYPTSAVSIDTNNQNYIKVICKDEVLEASKVIVSAGAFSKTLAKSFGENIRLDTERGYHLEFDMKTPPVIRPVCSAKRGFYASPMVGRLRIAGMVELGGLSLPHVEHRLKVLEHGAKTMFPNLGSPSRSWYGFRPSMPSSVPVIRPSKQNKNIIMAFGHGHIGVTLAPTTAQIVS…
GC_00001068	MBARI-HTCC2255	no	Ga0315456	Dehydrogenase		Glycine/D-amino acid oxidase (deaminating)	MPEANQKRSHHEVIVIGGGVIGMTIAFRLAKEGREVALIEPNELGMGASYGNAGTIADYATIPVGTPSVLKNLSGLFFNRDSPLSVRYRTLPSLMPWLIEFAYQSLPSKAETNAGKIGVLLRNASDLWHEMGVELGVSQEPN
GC_00001068	MBARI-HTCC2255	no	Ga0315459	Dehydrogenase		Glycine/D-amino acid oxidase (deaminating)	MNQICNHLKVVHIFFPNATSIDDPGKVMKIFSQKLTELGVTIYPTSAVSIDTNNQNYIKVICKDEVLEASKVIVSAGAFSKTLAKSFGENIRLDTERGYHLEFDMKTPPVTRPVCSAKRGFYASPMVGRLRIAGMVELGGLSLPHLEHRLKVLERGAKTMFPNLGQPSRSWYGFRPSMPNSVPVIRPSKQNKNIIMAFGHGHIGVTLAPTTAQIVSNLISAN
GC_00001068	MBARI-HTCC2255	no	Ga0315459	Dehydrogenase		Glycine/D-amino acid oxidase (deaminating)	MPEANQKRSHHEVIVIGGGVIGMSIAFRLAKEGREVALIEPNELGMGASYGNAGTIADYATIPVGTPSVLKNLPGLFFNRDSPLSVRYRTLPSLMPWLIEFAYQSLPSKAETNAGKIGLLLKNASDLWHEMGVELGASHHLHRRGCLYLYESNKSFFNAKYDEKLRRENGVEVEVITAKEVLKHEPNLQPFEGGAHFFS
GC_00001068	MBARI-HTCC2255	no	HTCC2255	Dehydrogenase	D-amino-acid dehydrogenase [EC:1.4.5.1]	Glycine/D-amino acid oxidase (deaminating)	MPEANQKRSHHEVIVIGGGVIGMSIAFRLAKEGREVALIEPNELGMGASYGNAGTIADYATIPVGTPSVLKNLPGLFFNRDSPLSVRYRTLPSLMPWLIEFAYQSLPSKAETNAGKLGVLLKNASDLWHEMGVELGASHHLHKRGCLYLYESNKSFFNAKYDEKLRRENGVEVEVITAKEVLKHEPNLQPFEGGAHFFPNATSIDDPGKVMKIFSQKLTELGVTIYPTSAVSIDTNNQNYIKVMCKDEVLEASKVIVSAGAFSKTLAKSFGENIRLDTERGYHLEFDMKTPPVTRPVCSAKRGFYASPMVGRLRIAGMVELGGLSLPHVEHRLKVLERGAKTMFPNLGQPSRSWYGFRPSMPNSVPVIRPSKQNKNIIMAFGHGHIGVTLAPTTAQIVS…
GC_00001068	MBARI-HTCC2255	no	MAG-MBARI-HTCC2255	Dehydrogenase	D-amino-acid dehydrogenase [EC:1.4.5.1]	Glycine/D-amino acid oxidase (deaminating)	MPEANQKRSHHEVIVIGGGVIGMSIAFRLAKEGREVALIEPNELGMGASYGNAGTIADYATIPVGTPSVLKNLPGLFFNRDSPLSVRYRTLPSLMPWLIEFAYQSLPSKAETNAGKIGVLLKNASDLWHEMGVELGASHHLHRRGCLYLYESNKSFFNAKYDEKLRRENGVEVEVITAKEVLKHEPNLQPFEGGAHFFPNATSIDDPGKVMKIFSQKLTELGVTIYPTSAVSIDTNNQNYIKVMCKDEVLEASKVIVSAGAFSKTLAKSFGENIRLDTERGYHLEFDMKTPPVTRPVCSAKRGFYASPMVGRLRIAGMVELGGLSLPHVEHRLKVLERGAKTMFPNLGQPSRSWYGFRPSMPNSVPVIRPSKQNKNIIMAFGHGHIGVTLAPTTAQIVS…
GC_00001311	MBARI-HTCC2255	no	Ga0315366	Monofunctional biosynthetic peptidoglycan transglycosylase	monofunctional glycosyltransferase [EC:2.4.1.129]	Membrane carboxypeptidase (penicillin-binding protein)	MKVRILIKVTIFQIYQFSLKHIWSLFGVILVLPICFVIIFNFYNPSKSFYINSEIKRLGKIEQEWVDIEKLPKVVSRSAVAAEDANFCTHHGFDIDAIFAVIRSGANRGASTISQQVAKNVFLWHGRNYLRKGLEVGFTVLIELIWSKKRILEVYLNVAEFDEGVFGVSAAAQNYFKIDINNITSLQAARLMAILPNPKNRSASKPSNFVRKKTKGIMSGAETILKDGRASCF
GC_00001311	MBARI-HTCC2255	no	Ga0315414	Monofunctional biosynthetic peptidoglycan transglycosylase	monofunctional glycosyltransferase [EC:2.4.1.129]	Membrane carboxypeptidase (penicillin-binding protein)	MKVRILIKVTIFQIYQFSLKHIWSLFGVILLLPICFVIIFNFYNPSKSFYINSEIKRLGKIEQEWVDIEKLPKVVSRSAVAAEDANFCTHHGFDIDAIFAVIRSGANRGASTISQQVAKNVFLWHGRNYLRKGLEVGFTVLIELIWSKKRILEVYLNVAEFDEGVFGVSAAAQNYFKIDIKNITSLQAARLMAILPNPKNRSASKPSNFVRKKTKGIMSGAETILKDGRASCF
GC_00001311	MBARI-HTCC2255	no	Ga0315444	Monofunctional biosynthetic peptidoglycan transglycosylase	monofunctional glycosyltransferase [EC:2.4.1.129]	Membrane carboxypeptidase (penicillin-binding protein)	MKVRILIKVTIFQIYQFSLKHIWSLFGVILVLPICFVIIFNFYNPSKSFYINSEIKRLGKIKQEWVDIEKLPKVVSRSAVAAEDANFCTHHGFDIDAIFAVIRSGANRGASTISQQVAKNVFLWHGRNYLRKGLEVGFTVLIELIWSKKRILEVYLNVAEFDEGVFGVSAAAQNYFKIDIKNITSLQAARLMAILPNPKNRSASKPSNFVRKKTKGIMSGAETILKDGRASCF
GC_00001311	MBARI-HTCC2255	no	Ga0315447	Monofunctional biosynthetic peptidoglycan transglycosylase		Membrane carboxypeptidase (penicillin-binding protein)	MKVRILIKVTIFQIYQFSLKHIWSLFGVILLLPICFVIIFNFYNPSKSFYINSEIKRLGKIEQEWVDIEKLPKVVSRSAVAAEDANFCTHHGFDIDAIFAVIRSGANRGASTISQQVAKNVFLWHGRNYLRKGLEVGFTVLIELIWSKKRIL
GC_00001311	MBARI-HTCC2255	no	Ga0315459	Monofunctional biosynthetic peptidoglycan transglycosylase	monofunctional glycosyltransferase [EC:2.4.1.129]	Membrane carboxypeptidase (penicillin-binding protein)	MKVRILIKVTIFQIYQFSLKHIWSLFGVILVLPICFVIIFNFYNPSKSFYINSEIKRLGKIEQEWVDIEKLPKVVSRSAVAAEDANFCTHHGFDIDAIFAVIRSGANRGASTISQQVAKNVFLWHGRNYLRKGLEVGFTVLIELIWSKKRILEVYLNVAEFDEGVFGVSAAAQNYFKIDIKNITSLQAARLMAILPNPKNRSASKPSNFVRKKTKGIMSGAETILKDGRASCF
GC_00001311	MBARI-HTCC2255	no	Ga0315524	Monofunctional biosynthetic peptidoglycan transglycosylase	monofunctional glycosyltransferase [EC:2.4.1.129]	Membrane carboxypeptidase (penicillin-binding protein)	MKVRILIKVTIFQIYQFSLKHIWSLFGVILLLPICFVIIFNFYNPSKSFYINSEIKRLGKIEQEWVDIEKLPKVVSRSAVAAEDANFCTNHGFDIDAIFAVIRSGANRGASTISQQVAKNVFLWHRRNYLRKGLEVGFTVLIELIWSKKRILEVYLNVAEFDEGVFGVSAAAQNYFKIDIKNITSLQAARLMAILPNPKNRSASKPSNFVRKKTKGIMSGAETILKDGRASCF
GC_00001311	MBARI-HTCC2255	no	HTCC2255	Monofunctional biosynthetic peptidoglycan transglycosylase	monofunctional glycosyltransferase [EC:2.4.1.129]	Membrane carboxypeptidase (penicillin-binding protein)	MKVRILIKVTIFQIYQFSLKHIWSLFGVILLLPICFVIIFNFYNPSKSFYINSEIKRLGKIEQEWVDIEKLPKVVSRSAVAAEDANFCIHHGFDIDAIFAVIRSGANRGASTISQQVAKNVFLWHGRNYLRKGLEVGFTVLIELIWSKKRILEVYLNVAEFDEGVFGVSAAAQNYFKIDIKNITSLQAARLMAILPNPKNRSANKPSNFVRKKTKGIMSGAETILKDGRASCF
GC_00001311	MBARI-HTCC2255	no	MAG-MBARI-HTCC2255	Monofunctional biosynthetic peptidoglycan transglycosylase	monofunctional glycosyltransferase [EC:2.4.1.129]	Membrane carboxypeptidase (penicillin-binding protein)	MKVRILIKVTIFQIYQFSLKHIWSLFGVILLLPICFVIIFNFYNPSKSFYINSEIKRLGKIEQEWVDIEKLPKVVSRSAVAAEDANFCTHHGFDIDAIFAVIRSGANRGASTISQQVAKNVFLWHGRNYLRKGLEVGFTVLIELIWSKKRILEVYLNVAEFDEGVFGVSAAAQNYFKIDIKNITSLQAARLMAILPNPKNRSASKPSNFVRKKTKGIMSGAETILKDGRASCF
GC_00001661	MBARI-C16	no	C16	binding-protein-dependent transport systems inner membrane component		ABC-type sulfate transport system, permease component	MTNRNFVLLCLTPLFIFSLSFLAIPLIKLFLVSGQSDTGWAIYFDILRKPRYLNTLVLTVLVSLATTVAALAVSTTAGMFLTRNRFRGRGVLLSVLTLPLAFPGVVIGFLIILLGGRQGLVNQLTPGHVVFAYSAIGLFLGYLYFSIPRVLLTVMAAAEKLDPALEEAARTMGASPYRVVVDVILPGLMPSLIASGAIAFATAMGAFGTAFTLATNIDVIPMVIYTEFTLSANIAMASALSIVLGMITWVLLLFARSISGSTVAAGG
GC_00001661	MBARI-C16	no	Ga0315360	binding-protein-dependent transport systems inner membrane component		ABC-type sulfate transport system, permease component	MTNRNFVLLCLTPLFIFSLSFLAIPLIKLFLVSGQSDTGWAIYFDILRKPRYLNTLVLTVLVSLATTVAALAVSTTAGMFLTRNRFRGRGVLLSVLTLPLAFPGVVIGFLIILLGGRQGLVNQLTPGHVVFAYSAIGLFLGYLYFSIPRVLLTVMAAAEKLDPALEEAARTMGASPYRVVVDVILPGLMPSLIASGAIAFATAMGAFGTAFTLATNIDVIPMVIYTEFTLSANIAMASALSIVLGMITWVLLLFARSISGSTVAAGG
GC_00001661	MBARI-C16	no	Ga0315365	binding-protein-dependent transport systems inner membrane component		ABC-type sulfate transport system, permease component	MTNRNFVLLCLTPLFIFSLSFLAIPLIKLFLVSGQSDTGWAIYFDILRKPRYLNTLVLTVLVSLATTVAALAVSTTAGMFLTRNRFRGRGVLLSVLTLPLAFPGVVIGFLIILLGGRQGLVNQLTPGHVVFAYSAIGLFLGYLYFSIPRVLLTVMAAAEKLDPALEEAARTMGASPYRVVVDVILPGLMPSLIASGAIAFATAMGAFGTAFTLATNIDVIPMVIYTEFTLSANIAMASALSIVLGMITWVLLLFARSISGSTVAAGG
GC_00001661	MBARI-C16	no	Ga0315381	binding-protein-dependent transport systems inner membrane component		ABC-type sulfate transport system, permease component	MTNRNFVLLCLTPLFIFSLSFLAIPLIKLFLVSGQSDTGWAIYFDILRKPRYLNTLVLTVLVSLATTVAALAVSTTAGMFLTRNRFRGRGVLLSVLTLPLAFPGVVIGFLIILLGGRQGLVNQLTPGHVVFAYSAIGLFLGYLYFSIPRVLLTVMAAAEKLDPALEEAARTMGASPYRVVVDVILPGLMPSLIASGAIAFATAMGAFGTAFTLATNIDVIPMVIYTEFTLSANIAMASALSIVLGMITWVLLLFARSISGSTVAAGG
GC_00001661	MBARI-C16	no	Ga0315431	binding-protein-dependent transport systems inner membrane component		ABC-type sulfate transport system, permease component	MTNRNFVLLCLTPLFIFSLSFLAIPLIKLFLVSGQSDTGWAIYFDILRKPRYLNTLVLTVLVSLATTVAALAVSTTAGMFLTRNRFRGRGVLLSVLTLPLAFPGVVIGFLIILLGGR
GC_00001661	MBARI-C16	no	Ga0315515	binding-protein-dependent transport systems inner membrane component		ABC-type sulfate transport system, permease component	MTNRNFVLLCLTPLFIFSLSFLAIPLIKLFLVSGQSDTGWAIYFDILRKPRYLNTLVLTVLVSLATTVAALAVSTTAGMFLTRNRFRGRGVLLSVLTLPLAFPGVVIGFLIILLGGRQGLVNQLTPGHVVFAYSAIGLFLGYLYFSIPRVLLTVMAAAEKLDPALEEAARTMGASPYRVVVDVILPGLMPSLIASGAIAFATAMGAFGTAFTLATNIDVIPMVIYTEFTLSANIAMASALSIVLGMITWVLLLFARSISGSTVAAGG
GC_00001702	MBARI-C16	no	A05	shikimate dehydrogenase	shikimate dehydrogenase [EC:1.1.1.25]	Shikimate 5-dehydrogenase	MIKAGVVGWPIEQSKSPIIHNYWLDKYNINGSYKKISLSPENFKLGIKRLINDGYAGLNITVPHKEMALEISSNSTERAKKIGAANTLIFNKGKIYADNTDGIGFLNNLTQLAPDWKADLGPAVVLGAGGASRSIVYSLLNEGAPKVILTNRTYERAKKLANIFGEKVLVINWKNINKHISGVNTLVNTTTLGMVGSSNLEIDLSTLSSNTLVTDIVYNPLKTPLLENANRIGCKTVDGLGMLLHQAVPGFKGWFGVEPKVDSALRDRVLLEL
GC_00001702	MBARI-C16	no	Ga0315374	shikimate dehydrogenase	shikimate dehydrogenase [EC:1.1.1.25]	Shikimate 5-dehydrogenase	MIKAGVVGWPIEQSKSPIIHNYWLDKYNINGSYKKISLSPENFKLGIKRLINDGYAGLNITVPHKEMALEISSNPTERAKKIGAANTLIFNKGKIYADNTDGIGFLNNLTQLAPNWKADLGPAVVLGAGGASRSIVYSLLNEGAPKVILTNRTYERAKKLANIFGEKVLVINWKNINKHISGVNTLVNTTTLGMVGSSNLEIDLSTLSSNTLVTDIVYNPLKTPLLENANRIGCKTVDGLGMLLHQAVPGFKGWFGVEPKVDSALRDRVLLEL
GC_00001702	MBARI-C16	no	Ga0315435	shikimate dehydrogenase	shikimate dehydrogenase [EC:1.1.1.25]	Shikimate 5-dehydrogenase	MIKAGVVGWPIEQSKSPIIHNYWLDKYNINGSYKKISLSPENFKLGIKRLINDGYAGLNITVPHKEMALEISSNSTERAKKIGAANTLIFNKGKIYADNTDGIGFLNNLTQLAPGWKADLGPAVVLGAGGASRSIVYSLLNEGAPKVILTNRTYERAKKLANIFGEKVLVINWKNINKHISGVNTLVNTTTLGMVGSSNLEIDLSTLSSNTLVTDIVYNPLKTPLLENANRIGCKTVDGLGMLLHQAVPGFKGWFGVEPKVDSALRDRVLLEL
GC_00001702	MBARI-C16	no	Ga0315515	shikimate dehydrogenase	shikimate dehydrogenase [EC:1.1.1.25]	Shikimate 5-dehydrogenase	MIKAGVVGWPIEQSKSPIIHNYWLDKYNINGSYKKISLSPENFKLGIKRLINDGYAGLNITVPHKEMALEISSNSTERAKKIGAANTLIFNKGKIYADNTDGIGFLNNLTQLAPDWKADLGPAVVLGAGGASRSIVYSLLNEGAPKVILTNRTYERAKKLANIFGEKVLVINWKNINKHISGVNTLVNTTTLGMVGSSNLEIDLSTLSSNTLVTDIVYNPLKTPLLENANRIGCKTVDGLGMLLHQAVPGFKGWFGVEPKVDSALRDRVLLEL
GC_00001702	MBARI-C16	no	MAG-MBARI-C16	shikimate dehydrogenase	shikimate dehydrogenase [EC:1.1.1.25]	Shikimate 5-dehydrogenase	MIKAGVVGWPIEQSKSPIIHNYWLDKYNINGSYKKISLSPENFKLGIKRLINDGYAGLNITVPHKEMALEISSNSTERAKKIGAANTLIFNKGKIYADNTDGIGFLNNLTQLAPDWKADLGPAVVLGAGGASRSIVYSLLNEGAPKVILTNRTYERAKKLANIFGEKVLVINWKNINKHISGVNTLVNTTTLGMVGSSNLEIDLSTLSSNTLVTDIVYNPLKTPLLENANRIGCKTVDGLGMLLHQAVPGFKGWFGVEPKVDSALRDRVLLEL
GC_00001702	MBARI-C16	no	N17	shikimate dehydrogenase	shikimate dehydrogenase [EC:1.1.1.25]	Shikimate 5-dehydrogenase	MIKAGVVGWPIEQSKSPIIHNYWLDKYNINGSYKKISLSPENFKLGIKRLINDGYAGLNITVPHKEMALEISSNSTERAKKIGAANTLIFNKGKIYADNTDGIGFLNNLTQLAPDWKADLGPAVVLGAGGASRSIVYSLLNEGAPKVILTNRTYERAKKLANIFGEKVLVINWKNINKHISGVNTLVNTTTLGMVGSSNLEIDLSTLSSNTLVTDIVYNPLKTPLLENANRIGCKTVDGLGMLLHQAVPGFKGWFGVEPKIDSALRDRVLLEL
GC_00001703	MBARI-HTCC2255	no	Ga0315349	shikimate dehydrogenase	shikimate dehydrogenase [EC:1.1.1.25]	Shikimate 5-dehydrogenase	MIKAGVVGWPIEQSKSPIIHNYWLDKYDINGSYIKISLNPERFTSGIKELIDEGYAGVNVTVPHKENALRISTFATDRANKIGAANTLIFKDNKIYADNTDGTGFIDNLKNSALEWRANVGPAMVLGAGGAARSIIYSLLAQGTPKIILANRTYERAEKLADIFGNKISVIDWNNISIHLPKINTLINTTVLGMVGSSSLNVDLNTLTSNTLVTDIVYNPLITPLILKARKTGCTTVDGLGMLLYQAVPGFKSWFGVEPAVDEILRKKVLAEL
GC_00001703	MBARI-HTCC2255	no	Ga0315394	shikimate dehydrogenase	shikimate dehydrogenase [EC:1.1.1.25]	Shikimate 5-dehydrogenase	MIKAGVVGWPIEQSKSPIIHNYWLDKYNINGSYIKISLNPERFTSGIKELIDEGYAGVNVTVPHKENALRISTFATDRANKIGAANTLIFKDNKIYADNTDGRGFIDNLKNSALEWRANVGPAMVLGAGGAARSIIYSLLAQGTPKIILANRTYERAEKLADIFGNKISVIDWNNISIHLPKINTLINTTVLGMVGSSSLNVDLNTLTSNTLVTDIVYNPLITPLILKARKTGCTTVDGLGMLLYQAVPGFKSWFGVEPAVDEILRKKVLAEL
GC_00001703	MBARI-HTCC2255	no	Ga0315455	shikimate dehydrogenase	shikimate dehydrogenase [EC:1.1.1.25]	Shikimate 5-dehydrogenase	MIKAGVVGWPIEQSKSPIIHNYWLDKYDINGSYIKISLNPERFTSGIKELIDEGYAGVNVTVPHKENALRISTFATDRANKIGAANTLIFKDNKIYADNTDGTGFIDNLKNSALEWRANAGPAMVLGAGGAARSIIYSLLAQGTPKIILANRTYERAEKLADIFGNKISVIDWNNISIHLPKINTLINTTVLGMVGSSSLNVDLNTLTSNTLVTDIVYNPLITPLILKARKTGCTTVDGLGMLLYQAVPGFKGWFGVEPAVDEILRRKVLAEL
GC_00001703	MBARI-HTCC2255	no	Ga0315456	shikimate dehydrogenase	shikimate dehydrogenase [EC:1.1.1.25]	Shikimate 5-dehydrogenase	MIKAGVVGWPIEQSKSPIIHNYWLDKYDINGSYIKISLNPERFTSGIKELIDEGYAGVNVTVPHKENALRISTFATDRANKIGAANTLIFKDNKIYADNTDGTGFIDNLKNSALEWRANVGPAMVLGAGGAARSIIYSLLAQGTPKIILANRTYERAEKLADIFGNKISVIDWNNISIHLPKINTLINTTVLGMVGSSSLNVDLNTLTSNTLVTDIVYNPLITPLILKARKTGCTTVDGLGMLLYQAVPGFKSWFGVEPAVDEILRKKVLAEL
GC_00001703	MBARI-HTCC2255	no	HTCC2255	shikimate dehydrogenase	shikimate dehydrogenase [EC:1.1.1.25]	Shikimate 5-dehydrogenase	MIKAGVVGWPIEQSKSPIIHNYWLDKYDINGSYIKISLNPERFTSGIKELIDEGYAGVNVTVPHKENALRISTFATDRANKIGAANTLIFKDNKIYADNTDGTGFIDNLKNSALEWRANVGPAMVLGAGGAARSIIYSLLAQGTPKIILANRTYERAEKLADIFGNKISVIDWNNISIHLPKINTLINTTVLGMVGSSSLNVDLNTLTSNTLVTDIVYNPLITPLILKARKTGCTTVDGLGMLLYQAVPGFKSWFGVEPAIDEILRKKVLAEL
GC_00001703	MBARI-HTCC2255	no	MAG-MBARI-HTCC2255	shikimate dehydrogenase	shikimate dehydrogenase [EC:1.1.1.25]	Shikimate 5-dehydrogenase	MIKAGVVGWPIEQSKSPIIHNYWLDKYDINGSYIKISLNPERFTSGIKELIDEGYAGVNVTVPHKENALRISTFATDRANKIGAANTLIFKDNKIYADNTDGTGFIDNLKNSALEWRANVGPAMVLGAGGAARSIIYSLLAQGTPKIILANRTYERAEKLADIFGNKISVIDWNNISIHLPKINTLINTTVLGMVGSSSLNVDLNTLTSNTLVTDIVYNPLITPLILKARKTGCTTVDGLGMLLYQAVPGFKSWFGVEPAVDEILRKKVLAEL
GC_00001706	MBARI-HTCC2255	no	Ga0315350				MKKMSIIRFKPKNGCMDEFIEASLKFSKDRGTAVPPTHFLMKSGEEVIAVVIRDSDTLKESMSGGVDWLDTQRHLLEEFNEVDRHTIPLTGDLIEYK
GC_00001706	MBARI-HTCC2255	no	Ga0315399				MKKMSIIRFKPKNGCMDEFIEASLKFSKDRGTAVPPTHFLMKSGEEVIAVVIRDSDTLKESMSGGVDWLDTQRHLLEEFNEVDRHTIPLTGDLIEYK
GC_00001706	MBARI-HTCC2255	no	Ga0315420				MKKMSIIRFKPKNGCMDEFIEASLEFSKDRGTAVPPTHFLMKSGDEVIAVVIRDSDILRKY
GC_00001706	MBARI-HTCC2255	no	Ga0315447				MSIIRFKPKNGCMDEFIEASLKFSKDRGTAVPPTHFLMKSGEEVIAVVIRDSDTLKESMSGGVDWLDTQRHLLEEFNEVDRHTIPLTGDLIEYK
GC_00001706	MBARI-HTCC2255	no	HTCC2255				MKKMSIIRFKPKNGCMDEFIEASLEFSKDRGTAVPPTHFLMKSGDEVIAVVIRDSDILQESMSGGVDWLDTQRHLLEEFNEVDRHTIPLTGDLIEYK
GC_00001706	MBARI-HTCC2255	no	MAG-MBARI-HTCC2255				MKKMSIIRFKPKNGCMDEFIEASLKFSKDRGTAVPPTHFLMKSGEEVIAVVIRDSDTLKESMSGGVDWLDTQRHLLEEFNEVDRHTIPLTGDLIEYK
GC_00001721	MBARI-C16	no	C16	Binding-protein-dependent transport systems inner membrane component	putative spermidine/putrescine transport system permease protein	ABC-type spermidine/putrescine transport system, permease component II	MVTLAACAFLLVPTIMSVLAGVTANYFKGISSGLTLKWVYKVWELYADSIFLSMWLAICCLIVTLIIGLPAAYGLARHPGRLSRLLEEFISLPLAVPGLALALALLQLYGSMKGFRASWTFILVGHVLYTLPFMVRSILAVLASMDLKTLEEGAASLGASPWQRFRDIVIPNAMPGILAGALTVVTLSIGEFNLTWMLHTPYLKTLPVGLADSYASMRLEIASAYTLVFFVLIVPLLMAMQWASARAQRISQ
GC_00001721	MBARI-C16	no	Ga0315360	Binding-protein-dependent transport systems inner membrane component	putative spermidine/putrescine transport system permease protein	ABC-type spermidine/putrescine transport system, permease component II	MVTLAACAFLLVPTIMSVLAGVTANYFKGISSGLTLKWVYKVWELYADSIFLSMWLAICCLIVTLIIGLPAAYGLARHPGRLSRLLEEFISLPLAVPGLALALALLQLYGSMKGFRASWTFILVGHVLYTLPFMVRSILAVLASMDLKTLEEGAASLGASPWQRFRDIVIPNAMPGILAGALTVVTLSIGEFNLTWMLHTPYLKTLPVGLADSYASMRLEIASAYTLVFFVLIVPLLMAMQWASARAQRISQ
GC_00001721	MBARI-C16	no	Ga0315365	Binding-protein-dependent transport systems inner membrane component	putative spermidine/putrescine transport system permease protein	ABC-type spermidine/putrescine transport system, permease component II	MVTLAACAFLLVPTIMSVLAGVTANYFKGISSGLTLKWVYKVWELYADSIFLSMWLAICCLIVTLIIGLPAAYGLARHPGRLSRLLEEFISLPLAVPGLALALALLQLYGSMKGFRASWTFILVGHVLYTLPFMVRSILAVLASMDLKTLEEGAASLGASPWQRFRDIVIPNAMPGILAGALTVVTLSIGEFNLTWMLHTPYLKTLPVGLADSYASMRLEIASAYTLVFFVLIVPLLMAMQWASARAQRISQ
GC_00001721	MBARI-C16	no	Ga0315381	Binding-protein-dependent transport systems inner membrane component	putative spermidine/putrescine transport system permease protein	ABC-type spermidine/putrescine transport system, permease component II	MFKSKTKILQLMVTLAACAFLLVPTIMSVLAGVTANYFKGISSGLTLKWVYKVWELYADSIFLSMWLAICCLIVTLIIGLPAAYGLARHPGRLSRLLEEFISLPLAVPGLALALALLQLYGSMKGFRASWTFILVGHVLYTLPFMVRSILAVLASMDLKTLEEGAASLGASPWQRFRDIVIPNAMPGILAGALTVVTLSIGEFNLTWMLHTPYLKTLPVGLADSYASMRLEIASAYTLVFFVLIVPLLMAMQWASARAQRISQ
GC_00001721	MBARI-C16	no	Ga0315515	Binding-protein-dependent transport systems inner membrane component		ABC-type spermidine/putrescine transport system, permease component II	ALTVVTLSIGEFNLTWMLHTPYLKTLPVGLADSYASMRLEIASAYTLVFFVLIVPLLMAMQWASARAQRISQ
GC_00001721	MBARI-C16	no	Ga0315515	Binding-protein-dependent transport systems inner membrane component		ABC-type spermidine/putrescine transport system, permease component II	MFKSKTKILQLMVTLAACAFLLVPTIMSVLAGVTANYFKGISSGLTLKWVYKVWELY
GC_00001739	MBARI-HTCC2255	no	Ga0315399	ABC transporter		ABC-type antimicrobial peptide transport system, permease component|ABC-type antimicrobial peptide transport system, permease component	MIAWCLKALLSHWLRNPVQLFAYLAGLALATALWSGVQAINSEARASYDAAAKTLGEGQYDLLIPKQGSRIPQDVYVLLRKSGWLVSPVIEARIDDVRLLGIDVVTSATALPNLANGQSAITYDTLFANEETALKVSMFANVTVDKSIAPGIAVGDIGLVQRILKRDDLTRLILLPNQPIKQLSLGMVAPNLRIQSAHTVANVTELTGSFHLNLTAFGLLSFVVGLFIVNSTIGLAFEQRRGMIRTVRSLGVPMRTLIALITFEMITLAVIGAGLGIILGYFIAAFLLPDVAATLRGLYGAQISGTLELRASWWVSGMVLALIGTAVALSSRIWQIVQMPLLASAKPRAWVVATASRFRLQLIIAITLLFSTVPLAMTLEGLLAGFILLGCLLIGAALA…
GC_00001739	MBARI-HTCC2255	no	Ga0315399	ABC transporter		ABC-type antimicrobial peptide transport system, permease component|ABC-type antimicrobial peptide transport system, permease component	MIAWCLKALLSHWLRNPVQLFAYLAGLALATALWSGVQAINSEARASYDAAAKTLGEGQYDLLIPKQGSRIPQDVYVLLRKSGWLVSPVIEARIDDVRLLGIDVVTSATALPNLANGQSAITYDTLFANEETALKVSMFANVTVDKSIAPGIAVGDIGLVQRILKRDDLTRLILLPNQPIKQLSLGMVAPNLRIQSAHTVANVTELTGSFHLNLTAFGLLSFVVGLFIVNSTIGLAFEQRRGMIRTVRSLGVPMRTLIALITFEMITLAVIGAGLGIILGYFIAAFLLPDVAATLRGLYGAQISGTLELRASWWVSGMVLALIGTAVALSSRIWQIVQMPLLASAKPRAWVVATASRFRLQLIIAITLLFSTVPLAMTLEGLLAGFILLGCLLIGAALA…
GC_00001739	MBARI-HTCC2255	no	Ga0315444	ABC transporter		ABC-type antimicrobial peptide transport system, permease component|ABC-type antimicrobial peptide transport system, permease component	MIAWCLKALLSHWWRNPVQLFAYLAGLALATALWSGVQAINSEARASYDAAAKTLGEGQYDLLIPKQGSRIPQDIYVLLRKSGWLVSPVIEARINDVRLLGIDVVTSATGLPNLASGQSAITYDTLFANEETALKVSMLANVTVDKSIAPGIAIGDIGLVQRILKRDDLTRLILLPNQPIKQLSLGMVAPNLRIQSAHAVANVTELTGSFHLNLTAFGLLSFVVGLFIVNSTIGLAFEQRRGMIRTVRSLGVPMRTLIALITFEMMTLAVIGAGLGIILGYFIAAFLLPDVAATLRGLYGAQISGTLELRASWWVSGMVLALIGTAVALSSRIWQIVQMPLLASAKPRAWVVATASRFRLQLIIAITLLFSTVPLAMTLEGLLAGFILLGCLLIGAALA…
GC_00001739	MBARI-HTCC2255	no	Ga0315447	ABC transporter		ABC-type antimicrobial peptide transport system, permease component|ABC-type antimicrobial peptide transport system, permease component	MIAWCLKALLSHWWRNPVQLFAYLAGLALATALWSGVQAINSEARASYDAAAKTLGEGQYDLLIPKQGSRIPQDVYVLLRKSGWLVSPVIEARINDVRLLGIDVVTSATGLPNLANGQSAITYDTLFANEETALKVSMLADVTVDKSIAPGIAVGDIGLVQRILKRDDLTRLILLPNQPIKQPSLGMVAPNLRIQSAHAVANVTELTGSFHLNLTAFGLLSFVVGLFIVNSTIGLAFEQRRGMIRTVRSLGVPMRTLIALITFEMMTLAVIGAGIGIILGYFIAAFLLPDVAATLRGLYGAQISGTLELRASWWVSGMVLALIGTAVALSSRIWQIVQMPLLVSAKPRAWVVATASRFRLQLIIAITLLFSTVPLAMNLEGLLAGFILLGCLLIGAALA…
GC_00001739	MBARI-HTCC2255	no	HTCC2255	ABC transporter		ABC-type antimicrobial peptide transport system, permease component|ABC-type antimicrobial peptide transport system, permease component	MIAWCLKALLSHWWRNPVQLFAYLAGLALATALWSGVQAINSEARASYDAAAKTLGEGQYDLLIPKQGSRIPQDIYVLLRKSGWLVSPVIEARINDVRLLGIDVVTSATGLPNLASGQSAITYDTLFANEETALKVSMLANVTVDKSIAPGIAIGDIGLVQRILKRDDLTRLILLPNQPIKQLSLGMVAPNLRIQSAHAVANVTELTGSFHLNLTAFGLLSFVVGLFIVNSTIGLAFEQRRGMIRTVRSLGVPMRTLIALITFEMMTLAVIGAGLGIILGYFIAAFLLPDVAATLRGLYGAQISGTLELRASWWVSGMVLALIGTAVALSSRIWQIVQMPLLASAKPRAWVVATASRFRLQLIIAITLLFSTVPLAMTLEGLLAGFILLGCLLIGAALA…
GC_00001739	MBARI-HTCC2255	no	MAG-MBARI-HTCC2255	ABC transporter		ABC-type antimicrobial peptide transport system, permease component|ABC-type antimicrobial peptide transport system, permease component	MIAWCLKALLSHWWRNPVQLFAYLAGLALATALWSGVQAINSEARASYDAAAKTLGEGQYDLLIPKQGSRIPQDIYVLLRKSGWLVSPVIEARIDDVRLLGIDVVTSATALPNLANGQSAITYDTLFANEETALKVSMLANVTVDKSIAPGIAIGDIGLVQRILKRDDLTRLILLPNQPIKQPSLGMVAPNLRIQSAHAVANVTE
GC_00001782	MBARI-HTCC2255	no	Ga0315399	ABC transporter		ABC-type lipoprotein export system, ATPase component	MVLRLEGVKKSFRNNEELVPVLQGVSFELEASDTLALRGESGSGKSTLLHIAGALEAADAGRVWVSGKELTQLNDGQRAQLRRKDIALIFQQFNLIPSLTVADNIAFQSALSGTPDLVHIKHIVSALGLEEQMQKYPEALSGGQQQRVAIARAIATKPKLLLADEPTGNLDEITAQSVLDQMLKLVAQTGTALMIVTHSTNIAARMKRQMQLRNGLLE
GC_00001782	MBARI-HTCC2255	no	Ga0315399	ABC transporter		ABC-type lipoprotein export system, ATPase component	MVLRLEGVKKSFRNNEELVPVLQGVSFELEASDTLALRGESGSGKSTLLHIAGALEAADAGRVWVSGKELTQLNDGQRAQLRRKDIALIFQQFNLIPSLTVADNIAFQSALSGTPDLVHIKHIVSALGLEEQMQKYPEALSGGQQQRVAIARAIATKPKLLLADEPTGNLDEITAQSVLDQMLKLVAQTGTALMIVTHSTNIAARMKRQMQLRNGLLE
GC_00001782	MBARI-HTCC2255	no	Ga0315444	ABC transporter		ABC-type lipoprotein export system, ATPase component	MVLRLEGVKKSFRNNEELVPVLQGVSFELEASDTLALRGESGSGKSTLLHIAGALEAADAGRVWVSGKELTQLNDGQRAQLRRTDIALIFQQFNLIPSLTVAANIAFQSALSGTPDLVHIKHIVSALGLEEQMQKYPEALSGGQQQRVAIARAIAAKPKLLLADEPTGNLDEITAQSVLDQMLKLVAQTGTALMIVTHSTNIAARMNRQLQLRNGLLE
GC_00001782	MBARI-HTCC2255	no	Ga0315447	ABC transporter		ABC-type lipoprotein export system, ATPase component	IMVLRLEGVKKSFRNNDELVPVLQGVSFELEASDTLALRGESGSGKSTLLHIAGALEAADAGRVWVSGKELTQLNDGQRAQLRRTDIALIFQQFNLIPSLTVAANIAFQSALSGTPDLVHIKHIASALGLEEQMQKYPEALSGGQQQRVAIARAIAAKPKLLLADEPTGNLDEITAQSVLDQMLKLVAQTGTALMIVTHSTNIAARMNRQLQLRNGLLE
GC_00001782	MBARI-HTCC2255	no	HTCC2255	ABC transporter		ABC-type lipoprotein export system, ATPase component	MVLRLEGVKKSFRNNEELVPVLQGVSFELEASDTLALRGESGSGKSTLLHIAGALEAADAGRVWVSGKELTQLNDGQRAQLRRTDIALIFQQFNLIPSLTVAANIAFQSALSGTPDLVHIKHIASALGLEEQMQKYPEALSGGQQQRVAIARAIAAKPKLLLADEPTGNLDEITAQSVLDQMLKLVAQTGTALMIVTHSTNIAARMNRQLQLRNGLLE
GC_00001782	MBARI-HTCC2255	no	MAG-MBARI-HTCC2255	ABC transporter		ABC-type lipoprotein export system, ATPase component	MVLRLEGVKKSFRNNDELVPVLQGVSFELEASDTLALRGESGSGKSTLLHIAGALEAADAGRVWVSGKELTQLNDGQRAQLRRTDIALIFQQFNLIPSLTVAANIAFQSALSGTPDLVHIKHIASALGLEEQMQKYPEALSGGQQQRVAIARAIAAKPKLLLADEPTGNLDEITAQSVLDQMLKLVAQTGTALMIVTHSTNIAARMNRQLQLRNGLLE
GC_00001822	MBARI-HTCC2255	no	Ga0315349	mandelate racemase muconate lactonizing		L-alanine-DL-glutamate epimerase or related enzyme of enolase superfamily	MKITKISLFQKVLPYCSGSLAIGDLSENRTKPFDTFTSSVVVIDTDQGVSGVGESCPWVSDNFNEKEVYDCLASRLLGEDPHNLKGIVKNMDAVIQGHTFAKSAIDMACWDIKAKDNGVPLFELLGGMLTDGAPLYRCVMEQEHDKIKAEVEQYRASGYKYFKLRVGIEPDKDIELIKFAANLAEPGEIVYADANCRWTLSEALEVVKAIEGLDVMIEQPCLSYEDCIKVRENTGLLIKLDELVTDLTMAKKIVRDHSADVVCIKMSRVGGLSKALEIRDFFVKKGIKVVTECMMGGEIVSAAVSHFSASTPSEFLFNTGDLHAYVTASTGNISPPTLNGRIYCNYSPGLGVEPDLISLGTPIAIYQN
GC_00001822	MBARI-HTCC2255	no	Ga0315366	mandelate racemase muconate lactonizing		L-alanine-DL-glutamate epimerase or related enzyme of enolase superfamily	MEQYRASGYKYFKLRVGIEPDKDIELIKFAANLAEPGEIVYADANCRWTLSEALEVVKAIEGLDVMIEQPCLSYEDCIKVRENTGLLIKLDELVTDLTMAKKIVRDHSADVVCIKMSRVGGLSKALEIRDFFVKKGIKVVTECMMGGEIVSAAVSHFSASTPSEFLFNTGDLHAYVTASTGNVSPPTLNGRIYCNKSPGLGVEPDLMSLGAPVNVFE
GC_00001822	MBARI-HTCC2255	no	Ga0315366	mandelate racemase muconate lactonizing		L-alanine-DL-glutamate epimerase or related enzyme of enolase superfamily	MKITKISLFQKVLPYCSGSLAIGDLSENRTKPFDTFTSSVVVINTDQGVSGVCESCPWVSDNLNEKEVYDCLASRLLGEDPHNLKGIVKNMDAVIQGHTFAKSAIDMACWDIKAKDNGVPLFELLGGMLTDGAPLYRSKSMTK
GC_00001822	MBARI-HTCC2255	no	Ga0315420	mandelate racemase muconate lactonizing		L-alanine-DL-glutamate epimerase or related enzyme of enolase superfamily	DCLASHLLGEDPLNLIGIVKNMDAVIQGHTFAKSAIDMACWDIKAKDNGVPLFELLGGMLTDGAPLYRCVMEQEHDKIKAEVEQYRASGYKYFKLRVGIEPDKDIELIKFAANLAEPGEIVYADANCRWNLSEALEVVKAIEGLDVMIEQPCLSYEDCIKVRENTGLLIKLDELVTDLTMAKKIVHDRSADVVCIKMSRVGGLSKALEIRDFFVKRGIKVVTECMMGGEIVSAAVSHFSASTPSEFLFNTGDLHAYVTASTGNISPPTLNGRIYCNDSPGLGVEPDLTSLGTPIAIYQN
GC_00001822	MBARI-HTCC2255	no	HTCC2255	mandelate racemase muconate lactonizing		L-alanine-DL-glutamate epimerase or related enzyme of enolase superfamily	MKITKISLFQKVLPYCSGSLAIGDLSENRTKPFDTFTSSVVVINTDQGVSGVGESCPWVSDNLNEKEVYDCLASRLLGEDPHNLKGIVKNMDAVIQGHTFAKSAIDMACWDIKAKDNGVPLFELLGGMLTDGAPLYRCVMEQEHDKIKAEVEQYRASGYKYFKLRVGIEPDKDIELIKFAANLAEPGEIVYADANCRWTLSEALEVVKAIEGLDVMIEQPCLSYEDCIKVRENTGLLIKLDELVTDLTMAKKIVRDHTADVVCIKMSRVGGLSKALEIRDFFVKKGIKVVTECMMGGEIVSAAVSHFSASTPSEFLFNTGDLHAYVTASTGNISPPTLNGRIYCNDSPGLGVEPDLTSLGTPIAIYQN
GC_00001822	MBARI-HTCC2255	no	MAG-MBARI-HTCC2255	mandelate racemase muconate lactonizing		L-alanine-DL-glutamate epimerase or related enzyme of enolase superfamily	MKITKISLFQKVLPYCSGSLAIGDLSENRTKPFDTFTSSVVVINTDQGVSGVGESCPWVSDNLNEKEVYDCLASRLLGEDPHNLKGIVKNMDAVIQGHTFAKSAIDMACWDIKAKDNGVPLFELLGGMLTDGAPLYRCVMEQEHDKIKAEVEQYRASGYKYFKLRVGIEPDKDIELIKFAANLAEPGEIVYADANCRWTLSEALEVVKAIEGLDVMIEQPCLSYEDCIKVRENTGLLIKLDELVTDLTMAKKIVRDHSADVVCIKMSRVGGLSKALEIRDFFVKKGIKVVTECMMGGEIVSAAVSHFSASTPSEFLFNTGDLHAYVTASTGNISPPTLNGRIYCNDSPGLGVEPDLTSLGTPIAIYQN
GC_00001864	MBARI-C16	no	A05	Zinc manganese iron ABC transporter, periplasmic zinc manganese iron-binding protein	manganese/iron transport system substrate-binding protein	ABC-type Zn uptake system ZnuABC, Zn-binding component ZnuA	MDKIILMLSRLLKAILFTTATMTSFSNASANERMKVLTTFTVLADMAANVAGDAADVVSITKPGAEIHGYEPTPQDIVRGSNADLILWNGMNLELWFKQFLGNMTNVPSVILTDGITPISISSGNYQGKPNPHAWMGLDNAITYINNIRDAFVDHDPKNAQIYKTNAKNYINELRSTIIPLRKAIYDIPLERRWLVTCEGAFSYLAQDFKMKELYLWPMNADQVGTPKQIRTVIDGIRENNIDVVFCESTVNTAPAKQVARETGAKYGGILYVDSLSKTNGEVPTYLDLLTVTSQRILEGLTSNIN
GC_00001864	MBARI-C16	no	C16	Zinc manganese iron ABC transporter, periplasmic zinc manganese iron-binding protein	manganese/iron transport system substrate-binding protein	ABC-type Zn uptake system ZnuABC, Zn-binding component ZnuA	ATMTSFSNASANERMKVLTTFTVLADMAANVAGDAADVVSITKPGAEIHGYEPTPQDIVRGSNADLILWNGMNLELWFKQFLGNMTNVPSVILTDGITPISISSGNYQGKPNPHAWMGLDNAITYINNIRDAFVDHDPKNAQIYKTNAKNYINELRSTIIPLRKAIYDIPLERRWLVTCEGAFSYLAQDFKMKELYLWPMNADQVGTPKQIRTVIDGIRENNIDVVFCESTVNTTPAKQVARETGAKYGGVLYVDSLSKTNGEVPTYLDLLTVTSQRILEGLTSNIN
GC_00001864	MBARI-C16	no	Ga0315446	Zinc manganese iron ABC transporter, periplasmic zinc manganese iron-binding protein	manganese/iron transport system substrate-binding protein	ABC-type Zn uptake system ZnuABC, Zn-binding component ZnuA	MDKIILMLSRLLKAILFTTATMTSFSNASANERMKVLTTFTVLADMAANVAGDAADVVSITKPGAEIHGYEPTPQDIVRGSNADLILWNGMNLELWFKQFLGNMTNVPSVILTDGITPISISSGNYQGKPNPHAWMGLDNAITYINNIRDAFVDHDPKNAQIYKTNAKNYINELRSTIIPLRKAIYDIPLERRWLVTCEGAFSYLAQDFKMKELYLWPMNADQVGTPKQIRTVIDGIRENNIDVVFCESTVNTAPAKQVARETGAKYGGILYVDSLSKTNGEVPTYLDLLTVTSQRILEGLTSNIN
GC_00001864	MBARI-C16	no	Ga0315475	Zinc manganese iron ABC transporter, periplasmic zinc manganese iron-binding protein	manganese/iron transport system substrate-binding protein	ABC-type Zn uptake system ZnuABC, Zn-binding component ZnuA	MDKIILMLSRLLKAILFTTATMISFSNASANERMKVLTTFTVLADMAANVAGDAADVVSITKPGAEIHGYEPTPQDIVRGSNADLILWNGMNLELWFKQFLGNMTNVPSVILTDGITPISISSGNYQGKPNPHAWMGLDNAITYINNIRDAFVDHDPKNAQIYKTNAKNYINELRSTIIPLRKAIYDIPLERRWLVTCEGAFSYLAQDFKMKELYLWPMNADQVGTPKQIRTVIDGIRENNIDVVFCESTVNTAPAKQVARETGAKYGGILYVDSLSKTNGEVPTYLDLLTVTSQRILEGLTSNIN
GC_00001864	MBARI-C16	no	MAG-MBARI-C16	Zinc manganese iron ABC transporter, periplasmic zinc manganese iron-binding protein	manganese/iron transport system substrate-binding protein	ABC-type Zn uptake system ZnuABC, Zn-binding component ZnuA	MDKIILMLSRLLKAILFTTATMTSFSNASANERMKVLTTFTVLADMAANVAGDAADVVSITKPGAEIHGYEPTPQDIVRGSNADLILWNGMNLELWFKQFLGNMTNVPSVILTDGITPISISSGNYQGKPNPHAWMGLDNAITYINNIRDAFVDHDPKNAQIYKTNAKNYINELRSTIIPLRKAIYDIPLERRWLVTCEGAFSYLAQDFKMKELYLWPMNADQVGTPKQIRTVIDGIRENNIDVVFCESTVNTAPAKQVARETGAKYGGILYVDSLSKTNGEVPTYLDLLTVTSQRILEGLTSNIN
GC_00001866	MBARI-C16	no	Ga0315360				MQKLSIIRFKPKSECFDEFVKNLTSFNERKHRIFHLMRSDDELHAIVIRDASILEKDASDGVKWLDDQRHLLQEYDEDNKHTIPLSGDLLYSSV
GC_00001866	MBARI-C16	no	Ga0315365				MQKLSIIRFKPKSECFDEFVKNLTSFNERKHRIFHLMRSDDELHAIVIRDASILEKDASDGVKWLDDQRHLLQEYDEDNKHTIPLSGDLLYSSV
GC_00001866	MBARI-C16	no	Ga0315381				MQKLSIIRFKPKSECFDEFVKNLTSFNERKHRIFHLMRSDDELHAIVIRDASILEKDASDGVKWLDDQRHLLQEYDEDNKHTIPLSGDLLYSSV
GC_00001866	MBARI-C16	no	Ga0315515				MQKLSIIRFKPKFKCFDEFVKNLTSFNERKHRIFHLMRSGDELHAIVIRDASILEKDASDGVKWLDDQRHLLQEYDEDNKHTIPLSGDLLYSSV
GC_00001866	MBARI-C16	no	MAG-MBARI-C16				DASILEKDASDGVKWLDDQRHLLQEYDEDNKHTIPLSGDLLYSSV
GC_00001869	MBARI-HTCC2255	no	Ga0315369	Spermidine putrescine ABC transporter, periplasmic substrate-binding protein		Spermidine/putrescine-binding periplasmic protein	MKPNFKLCQRLGKYIRHLNSVIIKLKTQWEYKMNTMKNYKNIAMTAIMAGMLSLPSVAMAKDLRIVSWGGAYQNAQSIGIFQPAGEAMGITINEDTYGGISDVKLMVKSGADKFDIFSSGAGSCASGGAEGVLEKLDYSVIDVSNHLTGMYSDYCAGADIFSVVAAWNTDTYGENGPRSWADFYDTKKFPGSRAMRSKVDGQLETALLADGVAIADVYTVLDSEEGINRALDKIRSIKDHIDVWWTSGAMHAQLMKDGEVDMTTGWNGRFDVAKKDGAKVSYDYKTGIMDWEGYGIPKGIANKDLAMEFINEMMKPEYMAEFAKYITYGPTNKKTYELGLIPDDLARALPSHPENAKHQLTISQDWYAKWRTIAAEMYTEMMTE
GC_00001869	MBARI-HTCC2255	no	Ga0315399	Spermidine putrescine ABC transporter, periplasmic substrate-binding protein		Spermidine/putrescine-binding periplasmic protein	GKYIRHLNSVIIKLKTQWEYKMNTMKNYKNIAMTAVMAGMLSLPSVAIAKDLRIVSWGGAYQNAQSIGIFQPAGEAMGITINEDTYGGISDVKLMVKSGADKFDIFSSGAGSCASGGAEGVLEKLDYSVIDVSNHLTGMYSDYCAGADIFSVVAAWNTDTYGENGPRSWADFYDTKKFPGSRAMRSKVDGQLETALLADGVAIADVYTVLDSEEGINRALDKIRSIKDHIDVWWTSGAMHAQLMKDGEVDMTTGWNGRFDVAKKDGAKVSYDYKTGIMDWEGYGIPKGIANKDLAMEFINEMMKPEYMAEFAKYITYGPTNKKTYELGLIPDDLARALPSHPENAKHQLTISQDWYAKWRTIAAEMYTEMMTE
GC_00001869	MBARI-HTCC2255	no	Ga0315420	Spermidine putrescine ABC transporter, periplasmic substrate-binding protein		Spermidine/putrescine-binding periplasmic protein	MKPNFKLCQRLGKYIRHLNSVIIKLKTQWEYKMNTMKNYKNIAMTAVMAGMLSLPSVAIAKDLRIVSWGGAYQNAQSIGIFQPAGEAMGITINEDTYGGISDVKLMVKSGADKFDIFSSGAGSCASGGAEGVLEKLDYSVIDVSNHLTGMYSDYCAGADIFSVVAAWNTDTYGENGPRSWADFYDTKKFPGSRAMRSKVDGQLETALLADGVAIADVYTVLDSEEGINRALDKIRSIKDHIDVWWTSGAMHAQLMKDGEVDMTTGWNGRFDVAKKDGAKVSYDYKTGIMDWEGYGIPKGIANKDLAMEFINEMMKPEYMAEFAKYITYGPTNKKTYELGLIPDDLARALPSHPENAKHQLTISQDWYAKWRTIAAEMYTEMMTE
GC_00001869	MBARI-HTCC2255	no	HTCC2255	Spermidine putrescine ABC transporter, periplasmic substrate-binding protein		Spermidine/putrescine-binding periplasmic protein	MKPNFKLCQRLGKYIRHLNSVIIKLKTQWEYKMNTMKNYKNIAMTAVMAGMLSLPSVAIAKDLRIVSWGGAYQNAQSIGIFQPAGEAMGITINEDTYGGISDVKLMVKSGADKFDIFSSGAGSCASGGAEGVLEKLDYSVIDVSNHLTGMYSDYCAGADIFSVVAAWNTDTYGENGPRSWADFYDTKKFPGSRAMRSKVDGQLETALLADGVAIADVYTVLDSEEGINRALDKIRSIKDHIDVWWTSGAMHAQLMKDGEVDMTTGWNGRFDVAKKDGAKVSYDYKTGIMDWEGYGIPKGIANKDLAMEFINEMMKPEYMAEFAKYITYGPTNKKTYELGLIPDDLARALPSHPENAKHQLTISQDWYAKWRTIAAEMYTEMMTE
GC_00001869	MBARI-HTCC2255	no	MAG-MBARI-HTCC2255	Spermidine putrescine ABC transporter, periplasmic substrate-binding protein		Spermidine/putrescine-binding periplasmic protein	MKPNFKLCQRLGKYIRHLNSVIIKLKTQWEYKMNTMKNYKNIAMTAVMAGMLSLPSVAIAKDLRIVSWGGAYQNAQSIGIFQPAGEAMGITINEDTYGGISDVKLMVKSGADKFDIFSSGAGSCASGGAEGVLEKLDYSVIDVSNHLTGMYSDYCAGADIFSVVAAWNTDTYGENGPRSWADFYDTKKFPGSRAMRSKVDGQLETALLADGVAIADVYTVLDSEEGINRALDKIRSIKDHIDVWWTSGAMHAQLMKDGEVDMTTGWNGRFDVAKKDGAKVSYDYKTGIMDWEGYGIPKGIANKDLAMEFINEMMKPEYMAEFAKYITYGPTNKKTYELGLIPDDLARALPSHPENAKHQLTISQDWYAKWRTIAAEMYTEMMTE
GC_00001887	MBARI-HTCC2255	no	Ga0315366	ArsC family		Arsenate reductase and related proteins, glutaredoxin family	MIIYGLETCPLCQRAKKTLEDNGKSISFRDIRSNPLNDVELNELINEFGDRLVDRKSNDYRSLNVWLKNSEVDAQISSQPKVMARPIIRNKNNFYIGWDDEIKSQILSF
GC_00001887	MBARI-HTCC2255	no	Ga0315369	ArsC family		Arsenate reductase and related proteins, glutaredoxin family	MIIYGLETCPLCQRAKKTLEDNGKSISFRDIRSNPLNDVELNELINEFGDRLVDRKSNDYRSLNVWLKNSEVDAQISSQPKVMARPIIRNKNNFYIGWDDEIKSQILSF
GC_00001887	MBARI-HTCC2255	no	Ga0315394	ArsC family		Arsenate reductase and related proteins, glutaredoxin family	MIIYGLETCPLCQRAKKTLEENGKSISFRDIRSNPLNDVELNELINEFGDRLVDRKTNDYRSLNVWLKNSEVDAQISSQPKVMARPIIRNKNNFYIGWDDEIKNQLLSF
GC_00001887	MBARI-HTCC2255	no	HTCC2255	ArsC family		Arsenate reductase and related proteins, glutaredoxin family	MIIYGLETCPLCQRAKKTLEDNGKSISFRDIRSNPLNDVELNELINEFGDRLVDRKSNDYRSLNVWLKNSEVDAQISSQPKVMARPIIRNKNNFYIGWDDEIKSQILSF
GC_00001887	MBARI-HTCC2255	no	MAG-MBARI-HTCC2255	ArsC family		Arsenate reductase and related proteins, glutaredoxin family	MIIYGLETCPLCQRAKKTLEDNGKSISFRDIRSNPLNDVELNELINEFGDRLVDRKSNDYRSLNVWLKNSEVDAQISSQPKVMARPIIRNKNNFYIGWDDEIKSQLLSF
GC_00001892	MBARI-HTCC2255	no	Ga0315399	Protein of unknown function (DUF1499)		Uncharacterized conserved protein, DUF1499 family	MFIIIIILFSILAYVRLAQVHPIYNIPNSTSNQLSSKGFVLIKAYTGSKNEFYEEITKVALGTPRTLLLSNDPLQFITRSKFLGFPDITAIDIQDGNLIIYATSVFGQLDFGVNRARALKWVSIVKNSLPVDSIIEW
GC_00001892	MBARI-HTCC2255	no	Ga0315399	Protein of unknown function (DUF1499)		Uncharacterized conserved protein, DUF1499 family	MFIIIIILFSILAYVRLAQVHPIYNIPNSTSNQLSSKGFVLIKAYTGSKNEFYEEITKVALGTPRTLLLSNDPLQFITRSKFLGFPDITAIDIQDGNLIIYATSVFGQLDFGVNRARALKWVSIVKNSLPVDSIIEW
GC_00001892	MBARI-HTCC2255	no	Ga0315444	Protein of unknown function (DUF1499)		Uncharacterized conserved protein, DUF1499 family	GFVFIKAYTGSKDELYEEITKVALGTPRTLLLSNDPLQFITRSKFLGFPDITAIDIQDGNLIIYATSVFGQLDFGVNRARALKWVSIVKNSLPVDSIIDW
GC_00001892	MBARI-HTCC2255	no	HTCC2255	Protein of unknown function (DUF1499)		Uncharacterized conserved protein, DUF1499 family	MQVHPINNIPNSISNQLSSKGFVFIKAYTGSKDELYKEITKVALGTPRTLLLSNDPLQFITRSKFLGFPDITAIDIQDGNLIIYATSVFGQLDFGVNRARALKWVSIVKNSLPVDSIIDW
GC_00001892	MBARI-HTCC2255	no	MAG-MBARI-HTCC2255	Protein of unknown function (DUF1499)		Uncharacterized conserved protein, DUF1499 family	MFIIIIILFSILAYVRLAQVHPIYNIPNSTSNQLSSKGFVLIKAYTGSKNEFYEEITKVALGTPRTLLLSNDPLQFITRSKFLGFPDITAIDIQDGNLIIYATSVFGQLDFGVNRARALKWVSIVKNSLPVDSIIEW
GC_00001896	MBARI-HTCC2255	no	Ga0315349	Catalyzes the formation of 6,7-dimethyl-8- ribityllumazine by condensation of 5-amino-6-(D- ribitylamino)uracil with 3,4-dihydroxy-2-butanone 4-phosphate. This is the penultimate step in the biosynthesis of riboflavin (By similarity)	6,7-dimethyl-8-ribityllumazine synthase [EC:2.5.1.78]	6,7-dimethyl-8-ribityllumazine synthase (Riboflavin synthase beta chain)	MPSELNDNNYSYKFTNDLPKIAIITSRYHNEISYELDKQVINVMNSSGIAYDVFEVSGVLELPIALKLAINSSRYDGYVILGSITIDANNSLSKTIYAETLRGIGDISNQGYPTGKAIITAQSEIELKEISLKSDYGSAAAHAVLKLITLSRKLTGDINNIGFKPASKRNQTVDEAEETL
GC_00001896	MBARI-HTCC2255	no	Ga0315420	Catalyzes the formation of 6,7-dimethyl-8- ribityllumazine by condensation of 5-amino-6-(D- ribitylamino)uracil with 3,4-dihydroxy-2-butanone 4-phosphate. This is the penultimate step in the biosynthesis of riboflavin (By similarity)	6,7-dimethyl-8-ribityllumazine synthase [EC:2.5.1.78]	6,7-dimethyl-8-ribityllumazine synthase (Riboflavin synthase beta chain)	MPSELNDNNYSYKFTNDLPKIAIITSRYHNEISYELDKQVINVMNSSGIAYDVFEVSGVLELPIALKLAINSSRYDGYVILGSITIDANNSLSKTIYAETLRGIGDISNQGYPTGKAI
GC_00001896	MBARI-HTCC2255	no	Ga0315447	Catalyzes the formation of 6,7-dimethyl-8- ribityllumazine by condensation of 5-amino-6-(D- ribitylamino)uracil with 3,4-dihydroxy-2-butanone 4-phosphate. This is the penultimate step in the biosynthesis of riboflavin (By similarity)	6,7-dimethyl-8-ribityllumazine synthase [EC:2.5.1.78]	6,7-dimethyl-8-ribityllumazine synthase (Riboflavin synthase beta chain)	MPSELNDNNYSYKFTNDLPKIAIITSRYHNEISYELDKQVNNVMNSSGIAYDVFEVSGVLELPIALKLAINSSRYDGYVILGSITIDANNSLSKTIYAETLRGIGDISNQGYPTGKAIITAQSEIELKEISLKSDYGSAAAHAVLKLITLSRKLTGDINNIGFKPASKRNQTVDEAEETL
GC_00001896	MBARI-HTCC2255	no	HTCC2255	Catalyzes the formation of 6,7-dimethyl-8- ribityllumazine by condensation of 5-amino-6-(D- ribitylamino)uracil with 3,4-dihydroxy-2-butanone 4-phosphate. This is the penultimate step in the biosynthesis of riboflavin (By similarity)	6,7-dimethyl-8-ribityllumazine synthase [EC:2.5.1.78]	6,7-dimethyl-8-ribityllumazine synthase (Riboflavin synthase beta chain)	MPSELKDNNYSYKFNNDLPKIAIVTSRYHNEISYELDKQVINVMNSLGIAYDIFEVSGALELPIALKLAINSSRYDGYVTLGSIIIVGNDLPSKTIYAETLRGIGDISNQGYPTGKAIITAQSEIELKEISLKSDYGSAAAHAVLKLITLSRKLTGDINNIGFKPASKHNQTVGEAEETL
GC_00001896	MBARI-HTCC2255	no	MAG-MBARI-HTCC2255	Catalyzes the formation of 6,7-dimethyl-8- ribityllumazine by condensation of 5-amino-6-(D- ribitylamino)uracil with 3,4-dihydroxy-2-butanone 4-phosphate. This is the penultimate step in the biosynthesis of riboflavin (By similarity)	6,7-dimethyl-8-ribityllumazine synthase [EC:2.5.1.78]	6,7-dimethyl-8-ribityllumazine synthase (Riboflavin synthase beta chain)	MPSELNDNNYSYKFTNDLPKIAIITSRYHNEISYELDKQVINVMNSSGIAYDVFEVSGVLELPIALKLAINSSRYDGYVILGSITIDANNSLSKTIYAETLRGIGDISNQGYPTGKAIITAQSEIELKEISLKSDYGSAAAHAVLKLITLSRKLTGDINNIGFKPASKRNQTVDEAEETL
GC_00001905	MBARI-C16	no	A05	ABC transporter	manganese/iron transport system ATP-binding protein	ABC-type Mn2+/Zn2+ transport system, ATPase component	MRQGNIMYENKKHTNRNKMNSIGISADNLSVTYRNGHTALWNSSFEIPRGTITALVGVNGAGKSTLFKAIMGFVPVAKGCIKILGLDVNEALGENLVSYVPQSEEVDWTFPVLVEDVVMMGRYGHMGFLRRPKKNDYDAVTKALKRVDMNELRTRQIGELSGGQRKRVFLARSLAQDGQVILLDEPFTGVDVKTEEQIINLLRELRDEGRVMLVSTHNLGSVPEFCDRTILVKGTVLSHGPTETTFTRKNLEDTFGGVLRHFTLGSDKLHDDEDARTITIFSDDERPLVQYDNKTQRTDPKK
GC_00001905	MBARI-C16	no	C16	ABC transporter	manganese/iron transport system ATP-binding protein	ABC-type Mn2+/Zn2+ transport system, ATPase component	MYENKKHTNRNKMNSIGISADNLSVTYRNGHTALWNSSFEIPRGTITALVGVNGAGKSTLFKAIMGFVPVAKGCIKILGLDVNEALAVNLVSYVPQSEEVDWTFPVLVEDVVMMGRYGHMGFLRRPKKSDHDAVTKALKRVDMNELRTRQIGELSGGQRKRVFLARSLAQDGQVILLDEPFTGVDVKTEEQIINLLRELRYEGRVMLVSTHNLGSVPEFCDRTILVKGTVLSHGPTETTFTRKNLEDTFGGVLRHFTLGSDKLHDDEDARTITIFSDDERPLVQYDNKTQRTDPKK
GC_00001905	MBARI-C16	no	Ga0315446	ABC transporter	manganese/iron transport system ATP-binding protein	ABC-type Mn2+/Zn2+ transport system, ATPase component	MYENKKHTNRNKMNSIGISADNLSVTYRNGHTALWNSSFEIPRGTITALVGVNGAGKSTLFKAIMGFVPVAKGCIKILGLDVNEALGENLVSYVPQSEEVDWTFPVLVEDVVMMGRYGHMGFLRRPKKNDHDAVTKALKRVDMNELRTRQIGELSGGQRKRVFLARSLAQDGQVILLDEPFTGVDVKTEEQIINLLRELRDEGRVMLVSTHNLGSVPEFCDRTILVKGTVLSHGPTETTFTRKNLEDTFGGVLRHFTLGSDKLHDDEDARTITIFSDDERPLVQYDNKTQRTDPKK
GC_00001905	MBARI-C16	no	Ga0315475	ABC transporter	manganese/iron transport system ATP-binding protein	ABC-type Mn2+/Zn2+ transport system, ATPase component	MYENKKHTNRNKMNSIGISADNLSVTYRNGHTALWNSSFEIPRGTITALVGVNGAGKSTLFKAIMGFVPVAKGCIKILGLDVNEALEENLVSYVPQSEEVDWTFPVLVEDVVMMGRYGHMGFLRRPKKNDHDAVTKALKRVDMNELRTRQIGELSGGQRKRVFLARSLAQDGQVILLDEPFTGVDVKTEEQIINLLRELRDEGRVMLVSTHNLGSVPEFCDRTILVKGTVLSHGPTETTFTRKNLEDTFGGVLRHFTLGSDKLHDDEDARTITIFSDDERPLVQYDNKTQRTDPKK
GC_00001905	MBARI-C16	no	MAG-MBARI-C16	ABC transporter	manganese/iron transport system ATP-binding protein	ABC-type Mn2+/Zn2+ transport system, ATPase component	MRQGNIMYENKKHTNRNKMNSIGISADNLSVTYRNGHTALWNSSFEIPRGTITALVGVNGAGKSTLFKAIMGFVPVAKGCIKILGLDVNEALGENLVSYVPQSEEVDWTFPVLVEDVVMMGRYGHMGFLRRPKKNDYDAVTKALKRVDMNELRTRQIGELSGGQRKRVFLARSLAQDGQVILLDEPFTGVDVKTEEQIINLLRELRDEGRVMLVSTHNLGSVPEFCDRTILVKGTVLSHGPTETTFTRKNLEDTFGGVLRHFTLGSDKLHDDEDARTITIFSDDERPLVQYDNKTQRTDPKK
GC_00001911	MBARI-HTCC2255	no	Ga0315349	Ribosomal-protein-alanine acetyltransferase	[ribosomal protein S18]-alanine N-acetyltransferase [EC:2.3.1.266]	Ribosomal protein S18 acetylase RimI and related acetyltransferases	MKSNALADIHGRSFITPRPWSEAEFDELLLKDSTFLISGENSFLLGMLTDYEAEILTLAVEPMKRRLGIAKKMLDEFEDRCLEKKINKIILEVAKDNNPALKLYESCNFEITGKRRDYYSSPEGIKIDAIIMTKSI
GC_00001911	MBARI-HTCC2255	no	Ga0315366	Ribosomal-protein-alanine acetyltransferase	[ribosomal protein S18]-alanine N-acetyltransferase [EC:2.3.1.266]	Ribosomal protein S18 acetylase RimI and related acetyltransferases	MKSNALADIHGRSFITPRPWSEAEFDELLLKDSTFLISGENSFLLGMLTDYEAEILTLAVDPMKRRLGIAKKMLDEFEDRCLEKKINKIILEVAKNNNPALKLYESCNFEITGKRRDYYSSPEGKKIDAIIMTKSI
GC_00001911	MBARI-HTCC2255	no	Ga0315459	Ribosomal-protein-alanine acetyltransferase	[ribosomal protein S18]-alanine N-acetyltransferase [EC:2.3.1.266]	Ribosomal protein S18 acetylase RimI and related acetyltransferases	MKSNALADIHGRSFITPRPWSEAEFDELLLKDSTFLISGENSFLLGMLTDYEAEILTLAVDPMKRRLGIAKKMLDEFEDRCLEKKINKIILEVAKNNNPALKLYESCNFEITGKRRDYYSSPEGKKIDAIIMTKSI
GC_00001911	MBARI-HTCC2255	no	HTCC2255	Ribosomal-protein-alanine acetyltransferase	[ribosomal protein S18]-alanine N-acetyltransferase [EC:2.3.1.266]	Ribosomal protein S18 acetylase RimI and related acetyltransferases	MKSNALADIHGRSFITPRPWSEAEFDELLLKDSTFLISSENSFLLGMLTDYEAEILTLAVDPMKRRLGIAKKMLDEFEDRCLEKKINKIILEVAKNNNPALKLYESCNFEITGKRRDYYSSPEGKKIDAIIMTKSI
GC_00001911	MBARI-HTCC2255	no	MAG-MBARI-HTCC2255	Ribosomal-protein-alanine acetyltransferase	[ribosomal protein S18]-alanine N-acetyltransferase [EC:2.3.1.266]	Ribosomal protein S18 acetylase RimI and related acetyltransferases	MKSNALADIHGRSFITPRPWSEAEFDELLLKDSTFLISSENSFLLGMLTDYEAEILTLAVDPMKRRLGIAKKMLDEFEDRCLEKKINKIILEVAKNNNPALKLYESCNFEITGKRRDYYSSPEGKKIDAIIMTKSI
GC_00001913	MBARI-C16	no	A05	ABC transporter	manganese/iron transport system permease protein	ABC-type Mn2+/Zn2+ transport system, permease component	MSYETLILPFQFEFMQNAFLIALIVSIPSALLSCFLVMKGWALMGDAISHAVLPGIVFAYIIGAPLILGAFIAGIGCSLATGYLSNNCRVKQDSVMGVVFSGMFGLGIVLYVSVETNAHLDHILFGNILGVEQYELWTTGIISFGVSVVLILKWKDWLLHSFDPIQARTSGLKVNLLNFGMLTALSLTIIAILSAAGLILAIGLVIAPGATAFLLVRKFSMMLCLSTVICIFSMMFGTYISFFLDSAPAPTIVLVMTIIFLAALIKKQYMVSFNSTFQQ
GC_00001913	MBARI-C16	no	C16	ABC transporter	manganese/iron transport system permease protein	ABC-type Mn2+/Zn2+ transport system, permease component	MNFETLILPFQYEFMQNAFLIALIVSIPSALLSCFLVMKGWALMGDAISHAVLPGIVFAYIIGAPLILGAFVAGIGCSLASGYLSNNCRVKQDSVMGIVFSGMFGLGIVLYVSVETNAHLDHILFGNILGVEQHELWTTGIISFGVSIVLILKWKDWLLHSFDPVQARTSGLNVNLLHFGMLTALSLTIIAILSAAGLILAIGLVIAPGATAFLLVRKFSMMLCLSIVICIFSMMFGTYISFFLDSAPAPTIVLVMTIIFLAALIKKQYMVSFNSTFQQ
GC_00001913	MBARI-C16	no	Ga0315446	ABC transporter	manganese/iron transport system permease protein	ABC-type Mn2+/Zn2+ transport system, permease component	MSYETLILPFQFEFMQNAFLIALIVSIPSALLSCFLVMKGWALMGDAVSHAVLPGIVFAYIIGAPLILGAFIAGIGCSLATGYLSNNCRVKQDSVMGVVFSGMFGLGIVLYVSVETNAHLDHILFGNILGVEQYELWTTGIISFGVSVVLILKWKDWLLHSFDPIQARTSGLKVNLLHFGMLTALSLTIIAILSAAGLILAIGLVIAPGATAFLLVRKFSMMLCLSTVICIFSMMFGTYISFFLDSAPAPTIVLVMTIIFLAALIKKQYMVSFNSTFQQ
GC_00001913	MBARI-C16	no	Ga0315475	ABC transporter	manganese/iron transport system permease protein	ABC-type Mn2+/Zn2+ transport system, permease component	MSYETLILPFQFEFMQNAFLIALIVSIPSALLSCFLVMKGWALMGDAVSHAVLPGIVFAYIIGAPLILGAFIAGIGCSLATGYLSNNCRVKQDSVMGVVFSGMFGLGIVLYVSVETNAHLDHILFGNILGVEQYELWTTGIISFGVSVVLILKWKDWLLHSFDPIQARTSGLKVNLLHFGMLTALSLTIIAILSAAGLILAIGLVIAPGATAFLLVRKFSMMLCLSTVICIFSMMFGTYISFFLDSAPAPTIVLVMTIIFLAALIKKQYMVSFNSTFQQ
GC_00001913	MBARI-C16	no	MAG-MBARI-C16	ABC transporter	manganese/iron transport system permease protein	ABC-type Mn2+/Zn2+ transport system, permease component	MSYETLILPFQFEFMQNAFLIALIVSIPSALLSCFLVMKGWALMGDAISHAVLPGIVFAYIIGAPLILGAFIAGIGCSLATGYLSNNCRVKQDSVMGVVFSGMFGLGIVLYVSVETNAHLDHILFGNILGVEQYELWTTGIISFGVSVVLILKWKDWLLHSFDPIQARTSGLKVNLLHFGMLTALSLTIIAILSAAGLILAIGLVIAPGATAFLLVRKFSMMLCLSTVICIFSMMFGTYISFFLDSAPAPTIVLVMTIIFLAALIKKQYMVSFNSTFQQ
GC_00001920	MBARI-C16	no	A05	ABC transporter	manganese/iron transport system permease protein	ABC-type Mn2+/Zn2+ transport system, permease component	MLTAMWVSALVGGVCAFLSSFLMLKGWSLIGDALSHSVVPGVAGAYILGLPFALGAFISGGLAAVTMLFLSERSGLKIDVIIGLIFTSFFGLGLFIISINPMSVSIQTITMGNILAITPEDTIQLAIIGFVSMSVLLFKWKDLMIIFFDETHALTIGLRPKLLKTIFFILLSASVVAAMQTVGAFLVIALVITPGATAYLICDRFPILIITSVIIGSITSFTGAYISYFLNGATGGIIVCLQTLVFLLAFFFAPKYGLITTRSKSKNILNFKDERKL
GC_00001920	MBARI-C16	no	C16	ABC transporter	manganese/iron transport system permease protein	ABC-type Mn2+/Zn2+ transport system, permease component	MINYLLEPFSYNFMLNAMWVSALVGGVCAFLSSFLMLKGWSLIGDALSHSVVPGVAGAYILGLPFALGAFISGGLAAVTMLFLSERSGLKIDVIIGLIFTSFFGLGLFIISINPMSVSIQTITMGNILAITPEDTIQLAIIGFVSMSVLLFKWKDLMIIFFDETHALTIGLRPKLLKTIFFILLSASVVAAMQTVGAFLVIALVITPGATAYLLCDRFPKLIITSVIIGSITSFTGAYISYFLNGATGGIIVCLQTLVFLLAFFFAPKYGLIATRSKSKNVNHEF
GC_00001920	MBARI-C16	no	Ga0315446	ABC transporter	manganese/iron transport system permease protein	ABC-type Mn2+/Zn2+ transport system, permease component	MISYLLEPFSYNFMLTAMWVSALVGGVCAFLSSFLMLKGWSLIGDALSHSVVPGVAGAYILGLPFALGAFISGGLAAVTMLFLSERSGLKIDVIIGLIFTSFFGLGLFIISINPMSVSIQTITMGNILAITPEDTIQLTIIGFVSMSVLLFKWKDLMIIFFDETHALTIGLRPKLLKAIFFILLSASVVAAMQTVGAFLVIALVITPGATAYLICDRFPRLIITSVIIGSITSFTGAYISYFLNGATGGIIVCLQTLVFLLAFFFAPKYGLITTRSKSKNILNFKDERKL
GC_00001920	MBARI-C16	no	Ga0315475	ABC transporter	manganese/iron transport system permease protein	ABC-type Mn2+/Zn2+ transport system, permease component	MISYLLEPFSYNFMLTAMWVSALVGGVCAFLSSFLMLKGWSLIGDALSHSVVPGVAGAYILGLPFALGAFISGGLAAVTMLFLSERSGLKIDVIIGLIFTSFFGLGLFIISINPMSVSIQTITMGNILAITPEDTIQLTIIGFVSMSVLLFKWKDLMIIFFDETHALTIGLRPKLLKTIFFILLSASVVAAMQTVGAFLVIALVITPGATAYLICDRFPRLIITSVIIGSITSFTGAYISYFLNGATGGIIVCLQTLVFLLAFFFAPKYGLITTRSKSKNILNFKDERKL
GC_00001920	MBARI-C16	no	MAG-MBARI-C16	ABC transporter	manganese/iron transport system permease protein	ABC-type Mn2+/Zn2+ transport system, permease component	MLTAMWVSALVGGVCAFLSSFLMLKGWSLIGDALSHSVVPGVAGAYILGLPFALGAFISGGLAAVTMLFLSERSGLKIDVIIGLIFTSFFGLGLFIISINPMSVSIQTITMGNILAITPEDTIQLAIIGFVSMSVLLFKWKDLMIIFFDETHALTIGLRPKLLKTIFFILLSASVVAAMQTVGAFLVIALVITPGATAYLICDRFPILIITSVIIGSITSFTGAYISYFLNGATGGIIVCLQTLVFLLAFFFAPKYGLITTRSKSKNILNFKDERKL
GC_00001935	MBARI-C16	no	Ga0315365	membrane		Permease of the drug/metabolite transporter (DMT) superfamily	MSNYITEIAGTPTGGQLAMFLALSAAILHAVFGALQKGRYDPWLSRGVIDFSYGIIAAPFALFLMPWPEPHMWFIFAGMVLIHVVYKLSQAMAYSFGAYTVVYPVVRGIGPLITVVVAGIVFGESFTLKQWVGVLLLSCAILSLALVNLYGSEKFQRKELYLALSWAVLAGIMVAAYTTYDAYGIRLTADPFTFLAWFFFLDGILVFPWIALARWQKMEITPKILPLIYRGIIGGFIAIFSFGSIMIATRLDSVGEAAVIRETSTVFAAIIGWIFLKETVGPSRAVLMGLIALGAVIVEFGG
GC_00001935	MBARI-C16	no	Ga0315374	membrane		Permease of the drug/metabolite transporter (DMT) superfamily	MSNYITEIAGTPTGGQLAMFLALSAAILHAVFGALQKGRYDPWLSRGVIDFSYGIIAAPFALFLMPWPEPHMWFIFAGMVLIHVVYKLSQAMAYSFGAYTVVYPVVRGIGPLITVVVAGIVFGESFTLKQWVGVLLLSCAILSLALVNLYGSEKFQRKELYLALSWAVLAGIMVAAYTTYDAYGIRLTADPFTFLAWFFFLDGILVFPWIALARWQKMEIT
GC_00001935	MBARI-C16	no	Ga0315446	membrane		Permease of the drug/metabolite transporter (DMT) superfamily	MSNYITEIAGTPTGSQLAMFLALSAAILHAVFGALQKGRYDPWLSRGVIDLSYGIIAAPFALFLMPWPEPHMWFIFAGMVLIHVVYKLSQAMAYSFGAYTVVYPVVRGIGPLITVVVAGIVFGESFTLKQWVGVMLLSCAILSLALANLYGSEKFQRKELYFALSWAVLAGIMVAAYTTYDAYGIRLTDDPFTFLAWFFFLDGILVFPWIALARWQKMEITPQILPLIYRGIIGGFIAIFSFGSIMIATRLDSVGEAAVIRETSTVFAAIIGWIFLKETVGPSQAVLMGLIALGAVIVEFGG
GC_00001935	MBARI-C16	no	MAG-MBARI-C16	membrane		Permease of the drug/metabolite transporter (DMT) superfamily	MSNYITEIAGTPTGGQLAMFLALSAAILHAVFGALQKGRYDPWLSRGVIDFSYGIIAAPFALFLMPWPEPHMWFIFAGMVLIHVVYKLSQAMAYSFGAYTVVYPVVRGIGPLITVVVAGIVFGESFTLKQWVGVLLLSCAILSLALVNLYGSEKFQRKELYLALSWAVLAGIMVAAYTTYDAYGIRLTADPFTFLAWFFFLDGILVFPWIALARWQKMEITPKILPLIYRGIIGGFIAIFSFGSIMIATRLDSVGEAAVIRETSTVFAAIIGWIFLKETVGPSRAVLMGLIALGAVIVEFGG
GC_00001935	MBARI-C16	no	N17	membrane		Permease of the drug/metabolite transporter (DMT) superfamily	MSNYITEIAGTPTGGQLAMFLALSAAILHAVFGALQKGRYDPWLSRGVIDFSYGIIAAPFALFLMPWPEPHMWFIFAGMVLIHVVYKLSQAMAYSFGAYTVVYPVVRGIGPLITVVVAGIVFGESFTLKQWVGVLLLSCAILSLALVNLYGSEKFQRKELYLALSWAVLAGIMVAAYTTYDAYGIRLTADPFTFLAWFFFLDGILVFPWIALARWKKMEITPQIVPLILRGIIGGFIAIFSFGSIMIATRLDSVGEAAVIRETSTVFAAIIGWIFLKETVGPSRAVLMGLIALGAVIVEFGG
GC_00001937	MBARI-HTCC2255	no	Ga0315349	Can catalyze the oxidation of choline to betaine aldehyde and betaine aldehyde to glycine betaine (By similarity)	choline dehydrogenase [EC:1.1.99.1]	Choline dehydrogenase or related flavoprotein	MKKIDIEYDYIIVGAGSAGCVLANRLSKNPKNHVLLLEAGREDKSITLKMPAACLMNLKSTKHNWAFKGEPEPELEGRQLQHDRGKTLGGSSSINGMVFIRGNSLDYEGWRQMGCEGWGYADVLPYFKKMENYSDGGDDFRGKSGPLKVHRSIPEDPLSLAFIKAGKEAGYKETDDISGFCQEGFGIFDRTVFKGERWSTSRGYLDPVRDRKNLTIITKALVCKLIIENKTAKGVCFKNNKGKIISIKAKKEVILSAGAVGSPHILMLSGIGPKDHLGSMGIELEADLPGVGQNLNDHPDFMIKYRCLKPVTIWPKTKTLNSIGAGIKWLLTKEGMCASNHFDAVACVRSGPGVEYPDLQLCISPIAMDDNTWEPLQEHAFQVHVGLMRAHSRGKIELR…
GC_00001937	MBARI-HTCC2255	no	Ga0315366	Can catalyze the oxidation of choline to betaine aldehyde and betaine aldehyde to glycine betaine (By similarity)	choline dehydrogenase [EC:1.1.99.1]	Choline dehydrogenase or related flavoprotein	QMGCEGWGYADVLPYFKKMENYSDGGDDFRGKSGPLKVHRSIPEDPLSLAFIKAGKEAGYKETDDISGFCQEGFGIFDRTVFKGERWSTSRGYLDPVRDRKNLTIITKALVCKLIIENKTAKGVCFKNNKGKIISIKAKKEVILSAGAVGSPHILMLSGIGPKDHLGSMGIELEADLPGVGQNLNDHPDFMIKYRCLKPVTIWPKTKTLNSIGAGIKWLLTKEGMCASNHFDAVACVRSGPGVEYPDLQLCISPIAMDDNTWEPLQEHAFQVHVGLMRAHSRGKIELRSSNPADPPRILVNYLKDNRDRELLRKGIHLVRELLDQPSFSELKGEEIFPGENCKSDSDLDKKLNTHISSQWHLSCTARMGLKTDKHAVVDNSGRVHGFSGLRVVDASIMP…
GC_00001937	MBARI-HTCC2255	no	Ga0315420	Can catalyze the oxidation of choline to betaine aldehyde and betaine aldehyde to glycine betaine (By similarity)		Choline dehydrogenase or related flavoprotein	KIELRSSNPADPPRILVNYLKDKRDRELLRKGIHLVRELLDQPSFSDLKGKEIFPGESCKSDSDLDKKLNSHISSQWHLSCTARMGLKTDKHAVVDNSGRVHGFTGLRVVDASIMPFVTNGNTNAPTIMIAEKISDKILGAKPLPRMELQTWQSSNYQTHQP
GC_00001937	MBARI-HTCC2255	no	HTCC2255	Can catalyze the oxidation of choline to betaine aldehyde and betaine aldehyde to glycine betaine (By similarity)	choline dehydrogenase [EC:1.1.99.1]	Choline dehydrogenase or related flavoprotein	MKKIDIEYDYIIVGAGSAGCVLANRLSKNPKNRVLLLEAGREDKSITLKMPAACLMNLKSTKHNWAFKGEPEPELEGRQLQHDRGKALGGSSSINGMVFIRGNSLDYEGWRQMGCEGWGYADVLPYFKKMETYSDGGDDFRGKSGPLKVHRSIPKDPLSLAFIKAGKEAGYKETDDISGFCQEGFGIFDRTVFKGERWSTSRGYLEPVRDRKNLTIITKALVCKLIIENKTAKGVCFKNNKGEMNNIKAKKEVILSAGAVGSPHILMLSGIGPKDHLGSMGIELKADLPGVGQNLNDHPDFMIKYKCLKPVTIWPKTKTLNSIGAGIQWLLTKEGMCASNHFDVVACVRSGPGVEYPDLQLCISPIAMDDNTWEPLQEHAFQVHVGLMRAHSRGKIELR…
GC_00001937	MBARI-HTCC2255	no	MAG-MBARI-HTCC2255	Can catalyze the oxidation of choline to betaine aldehyde and betaine aldehyde to glycine betaine (By similarity)	choline dehydrogenase [EC:1.1.99.1]	Choline dehydrogenase or related flavoprotein	MKKIDIEYDYIIVGAGSAGCVLANRLSKNPKNHVLLLEAGREDKSITLKMPAACLMNLKSTKHNWAFKGEPEPELEGRQLQHDRGKTLGGSSSINGMVFIRGNSLDYEGWRQMGCEGWGYADVLPYFKKMENYSDGGDDFRGKSGPLKVHRSIPEDPLSLAFIKAGKEAGYKETDDISGFCQEGFGIFDRTVFKGERWSTSRGYLDPVRDRKNLTIITKALVCKLIIENKTAKGVCFKNNKGKIISIKAKKEVILSAGAVGSPHILMLSGIGPKDHLGSMGIELEADLPGVGQNLNDHPDFMIKYRCLKPVTIWPKTKTLNSIGAGIKWLLTKEGMCASNHFDAVACVRSGPGVEYPDLQLCISPIAMDDNTWEPLQEHAFQVHVGLMRAHSRGKIELR…
GC_00001945	MBARI-C16	no	Ga0315374	Dehydrogenase	galactitol 2-dehydrogenase [EC:1.1.1.16]	NAD(P)-dependent dehydrogenase, short-chain alcohol dehydrogenase family	MNNTQQLAGKTALITGSARGIGRGFAERFVREGARVVITDIDLDAAQKAASEIGNAAIAQHIDVTDQNSIDACVANALEAFGGIDILINNAALFDAAPIAEITRDSFDRLYAVNVAGTIFTMQAVARHMIARGKGGKIINMASQAGRRGESLVAVYCSTKAAVISLTQSAGLNLIGHGINVNAIAPGVVDGEHWTHVDAMFAKLENKKPGQKKAEVAASVPYGRFATPDDLAGMAVFLASDDANYIVSQCYNVDGGQWMS
GC_00001945	MBARI-C16	no	Ga0315374	Dehydrogenase	galactitol 2-dehydrogenase [EC:1.1.1.16]	NAD(P)-dependent dehydrogenase, short-chain alcohol dehydrogenase family	MKRLDGKSALITGAARGIGRGFAERYILEGAHVAIADINLEAAKETASDLGNMAYAIHLDVTDQSSINAAIGQVINQTGKLDILINNAALFDAAETVDITHESYNKLYAVNVAGTLFTMQAAAKQMIAQGCGGKIINMASQAGRRGESLVLVYCSSKAAVISMTQSAGLNLIKYGINVNAIAPGVVDGEHWEHVDAVFAKLEGKSKGQKKAEVAAGVPAGRFALPNDLTGMAVFLATSDSDYIVSQTYNVDGGQWMS
GC_00001945	MBARI-C16	no	Ga0315411	Dehydrogenase	galactitol 2-dehydrogenase [EC:1.1.1.16]	NAD(P)-dependent dehydrogenase, short-chain alcohol dehydrogenase family	MYNTQQLAGKTALITGSARGIGRGFAERFVREGARVVITDIDLDAAQKTASEIGNAAIAQHIDVTDQNSIDACVAIALEAFGGIDILINNAALFDAAPIAEITRDSFDRLYAVNVAGTIFTMQAVARHMIARGKGGKIINMASQAGRRGESLVAVYCSTKAAVISLTQSAGLNLIGHGINVNAIAPGVVDGEHWTHVDAMFAKLENKKPGQKKAEVAASVPYGRFATPDDLAGMAVFLASDDANYIVSQCYNVDGGQWMS
GC_00001945	MBARI-C16	no	Ga0315411	Dehydrogenase	galactitol 2-dehydrogenase [EC:1.1.1.16]	NAD(P)-dependent dehydrogenase, short-chain alcohol dehydrogenase family	MKRLNGKSALITGAARGIGRGFAERYILEGAQVAIADINLEAAKETASDLGKMAYAIHLDVTDQSSINAAIEQVINQTGKLDILINNAALFDAAETVDITHESYNKLYAVNVAGTLFTMQAAAKQMIAQGCGGKIINMASQAGRRGESLVLVYCSSKAAVISMTQSAGLNLIKYGINVNAIAPGVVDGEHWEHVDAVFAKLEGKSKGQKKAEVAAGVPAGRFALPNDLTGMAVFLATSDSDYIVSQTYNVDGGQWMS
GC_00001945	MBARI-C16	no	Ga0315435	Dehydrogenase		NAD(P)-dependent dehydrogenase, short-chain alcohol dehydrogenase family	MKRLNGKSALITGAARGIGRGFAERYILEGAQVAIADINLEAAKETASDLGKMAYAIHLDVTDQSSINA
GC_00001952	MBARI-C16	no	Ga0315374	Inner-membrane translocator	D-xylose transport system permease protein	ABC-type xylose transport system, permease component	MTDENNSQQLDRADTRVRYDEGISGALRDLIDRTRSGDLGILPVLVGLILISVVFTSLNPVFLAPINLANLLFDASAVGFIALGIIFVLLLGEIDLSVGSMSGLASAMIGVLWVKTGLPLPLAIVGALAAGALVGLLFGLLRNRFDMPSFVATLAGLLTLLGLQLYILGPTGSINLPFTSPLVRFGQLLIMPAWLSYTLAILPGLLLIYGGIMAAKRRNKANLSYTNLNVTALKAVMITAVLLFAVYYLEKGRGVPWMFAIFTFVVMCAEYALTRTKWGRSMFAIGGNAEAARRSGINVDSIRMTAFVLCSTFAALGGVFSSARLASASIQAGTGDVNLNAIAAAVIGGTSLFGGRGSAWSALLGVLVIMAISNGLTLLNLNSSLRFMITGGVLAFAVI…
GC_00001952	MBARI-C16	no	Ga0315381	Inner-membrane translocator		ABC-type xylose transport system, permease component	MTNETNQMTPKLDRADTRVRHDAGLSGAVKKFADQVRSGDLGMLPVIIGLLLISAVFTTLNPVFLAP
GC_00001952	MBARI-C16	no	Ga0315381	Inner-membrane translocator		ABC-type xylose transport system, permease component	MFGAFVLLVVVLNYGLTRTKWGRSMFAVGGNAEAARRSGINVFRIRMSAFVVCSVLASLGGVFAAARLASASQQAGTGDVNLNAIAAAVIGGTSLFGGRGSAWSALLGVIVIMAISNGLTLLNLSSSLRYMITGAVLAIAVIVDSLARRSRASHGRA
GC_00001952	MBARI-C16	no	Ga0315411	Inner-membrane translocator		ABC-type xylose transport system, permease component	TLLGLQLYILGPTGSINLPFTSPLVRFGQLLIMPAWLSYTLAILPGLLLIYGGIMAAKRRNKANLSYTNLNVTALKAVMITAVLLFAVYYLEKGRGVPWMFAIFTFVVMCAEYALTRTKWGRSMFAIGGNAEAARRSGINVDSIRMTAFVLCSTFAALGGVFSSARLASASIQAGTGDVNLNAIAAAVIGGTSLFGGRGSAWSALLGVLVIMAISNGLTLLNLNSSLRFMITGGVLAFAVIVDSIARRSRASHGRA
GC_00001952	MBARI-C16	no	Ga0315435	Inner-membrane translocator		ABC-type xylose transport system, permease component	MTDENNSQQLDRADTRVRYDEGISGALRDLIDRTRSGDLGILPVLVGLILISVVFTSLNPVFLAPINLANLLFDASAVGFIALGIIFVLLLGEIDLSVGSM
GC_00001957	MBARI-HTCC2255	no	Ga0315399	Hydroxyneurosporene synthase (CrtC)		Predicted secreted hydrolase	MNVKILFFIFWLPFSAVAQGFSDLGSKADGFAIPELNSTFSFPSDHGAHPEYRIEWWYLTANLNGSDGKKYGLQWTLFRTGLTPGEAEGWRSPQVWFAHAAVTTPDQHFATERFARGGIGQAGVKTTPFRAWIDEWMLDGEDFQKMTLTANGPNFGYDMSLQANGPLVFHGDKGYSVKSEQGQASYYYSQPFFKIDGTLKLPAGNIEVEGNAWLDHEWSSQPLSDDQLGWDWFSLSFVDGTKLMGFQLRQKDGSLYSSSTWISPDGSTSSYPNGAFSAIPLNIKSIKDHNMPIKWRVTLPDKNVDVVVTAHNPDAWMELSIPYWEGPVNVSGSHEGHGYLEMTGY
GC_00001957	MBARI-HTCC2255	no	Ga0315399	Hydroxyneurosporene synthase (CrtC)		Predicted secreted hydrolase	MNVKILFFIFWLPFSAVAQGFSDLGSKADGFAIPELNSTFSFPSDHGAHPEYRIEWWYLTANLNGSDGKKYGLQWTLFRTGLTPGEAEGWRSPQVWFAHAAVTTPDQHFATERFARGGIGQAGVKTTPFRAWIDEWMLDGEDFQKMTLTANGPNFGYDMSLQANGPLVFHGDKGYSVKSEQGQASYYYSQPFFKIDGTLKLPAGNIEVEGNAWLDHEWSSQPLSDDQLGWDWFSLSFVDGTKLMGFQLRQKDGSLYSSSTWISPDGSTSSYPNGAFSAIPLNIKSIKDHNMPIKWRVTLPFSKETLL
GC_00001957	MBARI-HTCC2255	no	Ga0315444	Hydroxyneurosporene synthase (CrtC)		Predicted secreted hydrolase	MNVKILFFIFWLPFSAVAQGFSDLGSRADGFAIPELNSTFSFPSDHGAHPEYRIEWWYLTANLNGSDGKKYGLQWTLFRTGLTPGEAEGWRSPQVWFAHAAVSTPDQHFATERFARGGIGQAGVETTPFRAWIDEWMLDGEDFQKMTLTANGPNFGYDMSLQANGPLVFHGDKGYSVKSEQGQASYYYSQPFFKIDGTLKLPAGNIEVEGNAWLDHEWSSQPLSDDQLGWDWFSLSFVDGAKLMGFQLRQKDGSLYSSSTWISPDGSTSSYPNGAFSAFPLNIKSIKDHDMPIKWRVTLPDKNVDVVVTAHNPDAWMELSIPYWEGPVNVSGSHEGHGYLEMTGY
GC_00001957	MBARI-HTCC2255	no	Ga0315447	Hydroxyneurosporene synthase (CrtC)		Predicted secreted hydrolase	MNVKILFFIFWFPFSALAQGFSDLGSRADGFAIPELNSTFSFPSDHGAHPEYRIEWWYLTANLNGSDGKKYGLQWTLFRTGLTPGEAEGWRSPQVWFAHAAVTTPDQHFATERFARGGIGQAGVETTPFRAWIDEWMLDGEDFQKMTLTANGPNFGYDMSLQANGPLVFHGDKGYSVKSEQGQASYYYSQPFFKIDGTLKLPAGNIEVEGNAWLDHEWSSQPLSDDQLGWDWFSLSFVDGAKLMGFQLRQKDGSIYSSSTWISPDGSTSSYPNGAFAAIPLNIKSIKDHNMPIKWRVTLPDKNVDVVVIAHNPDAWMELSIPYWEGPVNVSGSHLGHGYLEMTGY
GC_00001957	MBARI-HTCC2255	no	HTCC2255	Hydroxyneurosporene synthase (CrtC)		Predicted secreted hydrolase	MNVKILFFIFWLPFSAVAQGFSDLGSRADGFAIPELNSTFSFPSDHGAHPEYRIEWWYLTANLNGSDGKKYGLQWTLFRTGLTPGEAEGWRSPQVWFAHAAVTTPDQHFATERFARGGIGQAGVETTPFRAWIDEWMLDGEDFQKMTLTANGPNFGYDMSLQANGPLVFHGDKGYSVKSEQGQASYYYSQPFFKIDGTLKLPAGNIEVEGNAWLDHEWSSQPLSDDQLGWDWFSLSFVDGAKLMGFQLRQKDGSLYSSSTWISPDGSTSSYPNGAFSAFPLNIKSIKDHNMPIKWRVTLPDKNVDVVVIAHNPDAWMELSIPYWEGPVNVSGSHLGHGYLEMTGY
GC_00001962	MBARI-HTCC2255	no	Ga0315369	Part of the ABC transporter complex PotABCD involved in spermidine putrescine import. Responsible for energy coupling to the transport system (By similarity)	nonpolar-amino-acid-transporting ATPase [EC:7.4.2.2]	ABC-type Fe3+/spermidine/putrescine transport systems, ATPase components	MSDALNISIENVTKTYGNFFALKDVSLEINSGEFLTLLGPSGSGKTTLLMVLAGFTRPDYGSVKFGTEEVVLKPPHLRDIGMVFQNYALFPHMNVEQNVGYPQKLRGVSKKDIKDTVNEALKTVKLDGLGHRGVAELSGGQRQRVALARAIVFQPKILLMDEPLSALDKKLREEMQIELRQLHDSLNMTTVYVTHDQKEALTMSDRIAVINGGGLMQLGTPNEIYQNPNNAFIADFIGESSLLSVKVSKKNVYLGNVKILVDHSIKKDGDFLLVVRPEKLFLTNGKTDNCNTFTGTVVESIYQGESQLIMIKLDPNTYGDQILRMRIPNGTSSMEELPSLGASVTVGLKKSDSFLVE
GC_00001962	MBARI-HTCC2255	no	Ga0315399	Part of the ABC transporter complex PotABCD involved in spermidine putrescine import. Responsible for energy coupling to the transport system (By similarity)	nonpolar-amino-acid-transporting ATPase [EC:7.4.2.2]	ABC-type Fe3+/spermidine/putrescine transport systems, ATPase components	MSDALNISIENVTKTYGNFFALKDVSLEINSGEFLTLLGPSGSGKTTLLMVLAGFTRPDYGSVKFGTEEVVLKPPHLRDIGMVFQNYALFPHMNVEQNVGYPQKLRGVSKKDIKDTVNEALKTVKLDGLGHRGVAELSGGQRQRVALARAIVFQPKILLMDEPLSALDKKLREEMQIELRQLHDSLNMTTVYVTHDQKEALTMSDRIAVINGGGLMQLGTPNEIYQNPNNAFIADFIGESSLLSVKVSKKNVYLGNVKILVDHSVKKDGDFLLVVRPEKLFLTNGKTDNCNTFTGTVIESIYQGESQLIMIKLDPNTHGDQILRMRIPNGTSSMEELPSLGASVTVGLKKSDSFLVE
GC_00001962	MBARI-HTCC2255	no	Ga0315420	Part of the ABC transporter complex PotABCD involved in spermidine putrescine import. Responsible for energy coupling to the transport system (By similarity)		ABC-type Fe3+/spermidine/putrescine transport systems, ATPase components	MSDALNISIENVTKTYGNFFALKDVSLEINSGEFLTLLGPSGSGKTTLLMVLAGFTRPDYGSVKFGTEEVVLKPPHLRDIGMVFQNYALFPHMNVEQNVGYPQKLRGVSKKDIKDTVNEALKTVKLDGLGHRGVAELSGGQRQRVALARAIVFQPKILLMDEPL
GC_00001962	MBARI-HTCC2255	no	HTCC2255	Part of the ABC transporter complex PotABCD involved in spermidine putrescine import. Responsible for energy coupling to the transport system (By similarity)	nonpolar-amino-acid-transporting ATPase [EC:7.4.2.2]	ABC-type Fe3+/spermidine/putrescine transport systems, ATPase components	MSDALNISIENVTKTYGNFFALKDVSLEVNSGEFLTLLGPSGSGKTTLLMVLAGFTRPDYGSVKFGTEEVVLKPPHLRDIGMVFQNYALFPHMNVEQNVGYPQKLRGVSKKDIKDTVNEALKTVKLDGLGHRGVAELSGGQRQRVALARAIVFQPKILLMDEPLSALDKKLREEMQIELRQLHDSLNMTTVYVTHDQKEALTMSDRIAVINGGGLMQLGTPNEIYQNPNNAFIADFIGESSLLSVKVSKKNVYLGNVKILVDHSVKKDGDFLLVVRPEKLFLTNGKTDNCNTFTGTVIESIYQGESQLIMIKLDPNTHGDQILRMRIPNGTSSMEELPSLGASVTVGLKKSDSFLVE
GC_00001962	MBARI-HTCC2255	no	MAG-MBARI-HTCC2255	Part of the ABC transporter complex PotABCD involved in spermidine putrescine import. Responsible for energy coupling to the transport system (By similarity)	nonpolar-amino-acid-transporting ATPase [EC:7.4.2.2]	ABC-type Fe3+/spermidine/putrescine transport systems, ATPase components	MSDALNISIENVTKTYGNFFALKDVSLEINSGEFLTLLGPSGSGKTTLLMVLAGFTRPDYGSVKFGTEEVVLKPPHLRDIGMVFQNYALFPHMNVEQNVGYPQKLRGVSKKDIKDTVNEALKTVKLDGLGHRGVAELSGGQRQRVALARAIVFQPKILLMDEPLSALDKKLREEMQIELRQLHDSLNMTTVYVTHDQKEALTMSDRIAVINGGGLMQLGTPNEIYQNPNNAFIADFIGESSLLSVKVSKKNVYLGNVKILVDHSVKKDGDFLLVVRPEKLFLTNGKTDNCNTFTGTVVESIYQGESQLIMIKLDPNTHGDQILRMRIPNGTSSMEELPSLGASVTVGLKKSDSFLVE
GC_00001972	MBARI-HTCC2255	no	Ga0315369			Mannose-6-phosphate isomerase, cupin superfamily	TLLGSLKSQNKKPPVAQSCSFDRKSLAGFDSNLINLLEDNLTHLNWREAGFGKLPLEISNQVCVSELIGPNGFYNHSSVRIGLLLQMPKTHYPWHQHAAEELYFILGGNADWAVDKKESTFKSSGSFIHHKSNQAHCMTTNDQYMLAVWGWTGDINGSTYSI
GC_00001972	MBARI-HTCC2255	no	Ga0315399			Mannose-6-phosphate isomerase, cupin superfamily	MKDQKNLIHFLNILGERIKEHQNDIACEISDTLLGSLKRQNKKLPVARSCSFDRKSLAGFDSNLISLLEDNLTHLNWREAGFGKLPLEISNQVCVSELIGPNGFYNHSSVRIGLLLQMPKTHYPWHQHAAEELYFILGGNADWAVDRKESTFKSSGSFIHHKSNQAHCMTTNDQYMLAVWGWTGDINGSTYSI
GC_00001972	MBARI-HTCC2255	no	Ga0315420			Mannose-6-phosphate isomerase, cupin superfamily	MKDQDNIICFLNAIGERIKEHQSDIACEISDTLLGSLKSQNKKPPVAQSCSFDRKSLAGFDSNLINLLEDNLTHLNWREAGFGKLPLEISNQVCVSELIGPNGFYNHSSVRIGLLLQMPKTHYPWHQHAAEELYFILGGNADWAVDRKESTFKSSGSFIHHKSNQAHCMTTNDQYMLAVWGWTGDINGSTYSI
GC_00001972	MBARI-HTCC2255	no	HTCC2255			Mannose-6-phosphate isomerase, cupin superfamily	MKDQKNLIHFLNILGERIKEHQSDIACEISDTLLGSSKRQNKKPPVARSCSFDRKSLAGFDSNLISLLEDNLTHLNWREAGFGKLPLEISNQVCVSELIGPNGFYNHSSVRIGLLLQMPKTHYPWHQHAAEELYFILGGNADWAVDRKESTFKSSGSFIHHKSNQAHCMTTNDQYMLAVWGWTGDINGSTYSI
GC_00001972	MBARI-HTCC2255	no	MAG-MBARI-HTCC2255			Mannose-6-phosphate isomerase, cupin superfamily	MKDQKNLIHFLNILGERIKEHQSDIACEISDTLLGSLKRQNKKPPVARSCSFDRKSLAGFDSNLISLLEDNLTHLNWREAGFGKLPLEISNQVCVSELIGPNGFYNHS
GC_00001997	MBARI-HTCC2255	no	Ga0315349	Taurine dioxygenase		Taurine dioxygenase, alpha-ketoglutarate-dependent	MSSWKIKKMSGHCGARLEGVSLSNASNSDLEEMRSALFEYGIIVMPDQNLNPEDHLKLAKFFGPIDVNRFFTPVATHPMIAEVRTSAEQSEVIGGTWHTDHSYDVAPAMCSILSARQLPPHGGDTHFASMSAAYKALSPGLKKMLSSLRAWHSDSSFSESNVGLENNPDAFRDPVLHPVIIKHPVTSEPCVYVNGDFTTHFENWSIEESSALLSYLYVFVTQPIFTTRVVWEPGMVTIWDNRLVQHYATADYSGYERLMHRITVEGVPLESV
GC_00001997	MBARI-HTCC2255	no	Ga0315366	Taurine dioxygenase		Taurine dioxygenase, alpha-ketoglutarate-dependent	MSSWKIKKMSGHCGARLEGVSLSNASNSDLEEMRSALFEYGIIVMPDQNLNPEDHLKLAKFFGPIDVNRFFTPVATHPMIAEVRTSAEQSEVIGGTWHTDHSYDVAPAMCSILSARQLPPHGGDTHFASMSAAYKALSPGLKKMLSSLRAWHSDSSFSESNVGLENNPDAFRDPVLHPVIIKHPVTSEPCVYVNGDFTTHFENWSIEESSALLSYLYVFVTQPIFTTRVVWEPGMVTIWDNRLVQHYATADYSGYERLMHRITVEGVPLESV
GC_00001997	MBARI-HTCC2255	no	Ga0315456	Taurine dioxygenase		Taurine dioxygenase, alpha-ketoglutarate-dependent	MSSWKIKKMSGHCGARLEGVSLSNASNSDLEEMRSALFEYGIIVMPDQNLNPEDHLKLAKFFGPIDVNRFFTPVATHPMIAEVRTSAEQSEVIGGTWHTDHSYDVAPAMCSILSARQLPPHGGDTHFASMSAAYKALSPGLKKMLSSLRAWHSDSSFSESNVGLENNPDAFRDPVLHPVIIKHPVTSEPCVYVNGDFTTHFENWSIEESSALLSYLYVFVTQPIFTTRVVWEPGMVTIWDNRLVQHYATADYSGYERLMHRITVEGVPLESV
GC_00001997	MBARI-HTCC2255	no	MAG-MBARI-HTCC2255	Taurine dioxygenase		Taurine dioxygenase, alpha-ketoglutarate-dependent	MSSWKIKKMSGHCGARLEGVSLSNASNSDLEEMRSALFEYGIIVMPDQNLNPEDHLKLAKFFGPIDVNRFFTPVATHPMIAEVRTSAEQSEVIGGTWHTDHSYDVAPAMCSILSARQLPPHGGDTHFASMSAAYKALSPGLKKMLSSLRAWHSDSSFSESNVGLENNPDAFRDPVLHPVIIKHPVTSEPCVYVNGDFTTHFENWSIEESSALLSYLYVFVTQPIFTTRVVWEPGMVTIWDNRLVQHYATADYSGYERLMHRITVEGVPLESV
GC_00001998	MBARI-HTCC2255	no	Ga0315399	Trap-t family transporter, periplasmic binding protein	putative tricarboxylic transport membrane protein	Tripartite-type tricarboxylate transporter, receptor component TctC	MFKNNETAEIGRNKMLKKHIKNTVAIIAAATSFASIASAEINGPVNYIIPFGPGGESDISARLQQPFFKDKFGEDMVVSYQPGGGGAVGWASLNGLNGDGQTIMGVNLPHIIIKPAQKNVGFKTDDLNTFYMFHYTPDAIVVTADSPYQNLADLVADAKANPGQVTMSGSGKASANHLAQIKFDKLAGTLTTYVPFKGTGAAVTALLGKQTVAEWGYTTVGAKQGDAVRMLAVAMENRHPLFPDVPTFKELGYDMTGGAYRGIALPNSASAETTKMWSDMIAEINTDPAFQKKMLDGGFAMLDVDSAGMKDFMAARVEEYLKDAREAGLIK
GC_00001998	MBARI-HTCC2255	no	Ga0315444	Trap-t family transporter, periplasmic binding protein	putative tricarboxylic transport membrane protein	Tripartite-type tricarboxylate transporter, receptor component TctC	MFKNNETAEIGRNKMLKKHIKNTVAIIAAATSFASIASAEINGPVNYIIPFGPGGESDISARLQQPFFKDKFGEDMVVSYQPGGGGAVGWASLNGLNGDGQTIMGVNLPHIIIKPAQKNVGFKTDDLNTFYMFHYTPDAIVVTADSPYQNLADLVADAKANPGQVTMSGSGKASANHLAQIKFDKLAGTLTTYVPFKGTGAAVTALLGKQTVAEWGYTTVGAKQGDAVRMLAVAMENRHPLFPDVPTFKELGYDMTGGAYRGIALPNSASAETTKMWSDMIAEINTDPAFQKKMLDGGFAMLDVDSAGMKDFMAARVEEYLKDAREAGLIK
GC_00001998	MBARI-HTCC2255	no	HTCC2255	Trap-t family transporter, periplasmic binding protein	putative tricarboxylic transport membrane protein	Tripartite-type tricarboxylate transporter, receptor component TctC	MFKNNETAEIGRNKMLKKHIKNTVAIIAAATSFASIASAEINGPVNYIIPFGPGGESDISARLQQPFFKDKFGEDMVVSYQPGGGGAVGWASLNGLNGDGQTIMGVNLPHIIIKPAQKNVGFKTDDLNTFYMFHYTPDAIVVTADSPYQNLADLVADAKANPGQVTMSGSGKASANHLAQIKFDKLAGTLTTYVPFKGTGAAVTALLGKQTVAEWGYTTVGAKQGDAVRMLAVAMENRHPLFPDVPTFKELGYDMTGGAYRGIALPNSASAETTKMWSDMIAEINTDPAFQKKMLDGGFAMLDVDSAGMKDFMAARVEEYLKDAREAGLIK
GC_00001998	MBARI-HTCC2255	no	MAG-MBARI-HTCC2255	Trap-t family transporter, periplasmic binding protein	putative tricarboxylic transport membrane protein	Tripartite-type tricarboxylate transporter, receptor component TctC	MFKNNETAEIGRNKMLKKHIKNTVAIIAAATSFASIASAEINGPVNYIIPFGPGGESDISARLQQPFFKDKFGEDMVVSYQPGGGGAVGWASLNGLNGDGQTIMGVNLPHIIIKPAQKNVGFKTDDLNTFYMFHYTPDAIVVTADSPYQNLADLVADAKANPGQVTMSGSGKASANHLAQIKFDKLAGTLTTYVPFKGTGAAVTALLGKQTVAEWGYTTVGAKQGDAVRMLAVAMENRHPLFPDVPTFKELGYDMTGGAYRGIALPNSASAETTKMWSDMIAEINTDPAFQKKMLDGGFAMLDVDSAGMKDFMAARVEEYLKDAREAGLIK
GC_00002000	MBARI-HTCC2255	no	Ga0315369	ABC transporter permease protein	putative spermidine/putrescine transport system permease protein	ABC-type spermidine/putrescine transport system, permease component II	MGILNNTVSETQIKLKDRIWLYFIALLILFLLVVPSLVVIPMSFSDSQYLEFPPKNYSTRWYENYFYSIDWLQATWTSVKVGVLTIFLATPLGIMAAYGLVNSNSRLRSILFPIMISPMMVPVILVAIGLFYFYVQFGMVNSILGLVLGHSLIAMPLVLIIVLSALNNYDMNQEKVARSLGASRLRAFFEITLPQIKFSIISASLISFLTSFDEVIISLFVSGGDNSTITRSMFLALRDQIDPTIAAISTILIIISSVFLILTQTFGSPKD
GC_00002000	MBARI-HTCC2255	no	Ga0315399	ABC transporter permease protein	putative spermidine/putrescine transport system permease protein	ABC-type spermidine/putrescine transport system, permease component II	MGILNNTVSETQIKLKDRIWLYFIALLILFLLVVPSLVVIPMSFSDSQYLEFPPKNYSTRWYENYFYSIDWLQATWTSVKVGVLTIFLATPLGIMAAYGLVNSNSRLRSILFPIMISPMMVPVILVAIGLFYFYVQFGMVNSILGLVLGHSLIAMPLVLIIVLSALNNYDMNQEKVARSLGASRLRAFFEITLPQIKFSIISASLISFLTSFDEVIISLFVSGGDNSTITRSMFLALRDQIDPTIAAISTILIIISSVFLILTQTFGSPKD
GC_00002000	MBARI-HTCC2255	no	HTCC2255	ABC transporter permease protein	putative spermidine/putrescine transport system permease protein	ABC-type spermidine/putrescine transport system, permease component II	MGILNNTVSETQIKLKDRIWLYFIALLILFLLVVPSLVVIPMSFSDSQYLEFPPKNYSTRWYENYFYSIDWLQATWTSVKVGVLTIFLATPLGIMAAYGLVNSNSRLRSILFPIMISPMMVPVILVAIGLFYFYVQFGMVNSILGLVLGHSLIAMPLVLIIVLSALNNYDMNQEKVARSLGASRLRAFFEITLPQIKFSIISASLISFLTSFDEVIISLFVSGGDNSTITRSMFLALRDQIDPTIAAISTILIIISSVFLILTQTFGSPKD
GC_00002000	MBARI-HTCC2255	no	MAG-MBARI-HTCC2255	ABC transporter permease protein	putative spermidine/putrescine transport system permease protein	ABC-type spermidine/putrescine transport system, permease component II	MGILNNTVSETQIKLKDRIWLYFIALLILFLLVVPSLVVIPMSFSDSQYLEFPPKNYSTRWYENYFYSIDWLQATWTSVKVGVLTIFLATPLGIMAAYGLVNSNSRLRSILFPIMISPMMVPVILVAIGLFYFYVQFGMVNSILGLVLGHSLIAMPLVLIIVLSALNNYDMNQEKVARSLGASRLRAFFEITLPQIKFSIISASLISFLTSFDEVIISLFVSGGDNSTITRSMFLALRDQIDPTIAAISTILIIISSVFLILTQTFGSPKD
GC_00002008	MBARI-HTCC2255	no	Ga0315414	Aldolase		Fructose-bisphosphate aldolase class Ia, DhnA family	GKNRPALVLRTDIANVYGTPLPRLLFSETIDQPLQQAIRLDATCVVVNLLSLPDEPDVYRQCIRNINALKHACDLVSMPLMVEPLVMQDNTNGGYMVDGDLDKILPLVRQAVELGADIIKADPCVDINQYHKVIEIAQGIPVLVRGGGKVSDFEILTRTKELMDQGARGIVYGRNVIHHDNPGAMTRALMAVVHDGSSVDAAISILG
GC_00002008	MBARI-HTCC2255	no	Ga0315444	Aldolase		Fructose-bisphosphate aldolase class Ia, DhnA family	MKTARLNRLFGTSGNCFDVAIDHGMFNEKTFLGGIENMQTAIDIVAKAAPDAIQLPPGTAPLLQQRAGKDRPALVLRTDIANVYGTPLPRLLFSETIDQPVQQAIRLDATCVVVNLLSLPDEPDVYRQCIRNINALKHACDLVSMPLMVEPLVMQDNTNGGYMVDGDLDKILPLVRQAVELGADIIKADPCVDINQYHKVIEIAQGIPVLVRGGGKVSDFEILTRTKELMDQGARGIVYGRNVIHHDNPGAMTRALMAVVHDGSSVDAAISILG
GC_00002008	MBARI-HTCC2255	no	Ga0315447	Aldolase		Fructose-bisphosphate aldolase class Ia, DhnA family	MKTARLNRLFGTSGNCFDVAIDHGMFNEKTFLGGIENMQTAIDIVAKAAPDAIQLPPGTAPLLQQRAGKDRPALVLRTDIANVYGTPLPRLLFSETIDQPVQQAIRLDATCVVVNLLSLPDEPDVYRQCIRNINALKHACDLVSMPLMVEPLVMQDNTNGGYMVDGDLDKILPLVRQAVELGADIIKADPCVDINQYHKVIEIAQGIPVLVRGGGKVSDFEILTRTKELMDQGARGIVYGRNVIHHDNPGAMTRALMAVVHDGSSVDAAISILG
GC_00002008	MBARI-HTCC2255	no	HTCC2255	Aldolase		Fructose-bisphosphate aldolase class Ia, DhnA family	MKTARLNRLFGTSGNCFDVAIDHGMFNEKTFLGGIENMQTAIDIVAKAAPDAIQLPPGTAPLLQQRAGKDRPALVLRTDIANVYGTPLPRLLFSETIDQPVQQAIRLDATCVVVNLLSLPDEPDVYRQCIRNINALKHACDLVSMPLMVEPLVMQDNTNGGYMVDGDLDKILPLVRQAVELGADIIKADPCVDINQYHKVIEIAQGIPVLVRGGGKVSDFEILTRTKELMDQGARGIVYGRNVIHHDNPGAMTRALMAVVHDGSSVDAAISILG
GC_00002009	MBARI-HTCC2255	no	Ga0315349	alpha beta hydrolase fold-3 domain protein	epsilon-lactone hydrolase [EC:3.1.1.83]	Acetyl esterase/lipase	MVLSKHISSIAERILTKEIFPLPDRSEKNILKIRSKAKTNAIPALKRILKSTNVTTKNITINEVSCLEVNPPKIKVPWNIIYGFGGGFVQGSPNEDLTIAAPLSAKIGAKVIIPDYRLAPENPWPAAVDDSFKVYQAICKKPFGIVGESAGGNIALALMLRAKKAGLPLPSASALLSPFCDLDGSNDSQTFNNGRDPSLTIQNSKAAVRLYAGNNDITNPDISPINGTYDSSFPPCLITTGTRDLLLSLSVRLASVLRDSGVDVDLQVWEGLWHVFEWYDQIPEADQSISNIAKFLEKHLGQ
GC_00002009	MBARI-HTCC2255	no	Ga0315366	alpha beta hydrolase fold-3 domain protein	epsilon-lactone hydrolase [EC:3.1.1.83]	Acetyl esterase/lipase	MVLSKHISSIAERILTKEIFPLPDRSEKNILKIRSKAKTNAIPALKRILKSTNVTTKNITINEVSCLEVNPPKIKVPWNIIYGFGGGFVQGSPNEDLTIAAPLSAKIGAKVIIPDYRLAPENPWPAAVDDSFKVYQAICKKPFGIVGESAGGNIALALMLRAKKAGLPLPSASALLSPFCDLDGSNDSQTFNNGRDPSLTIQNSKAAVRLYAGNNDIANPDISPINGTYDSSFPPCLITTGTRDLLLSLSVRLASVLRDSGVDVDLQVWEGLWHVFEWYDQIPEADQSISNIAKFLEKHLGQ
GC_00002009	MBARI-HTCC2255	no	Ga0315456	alpha beta hydrolase fold-3 domain protein	epsilon-lactone hydrolase [EC:3.1.1.83]	Acetyl esterase/lipase	MVLSKHISSIAERILTKEIFPLPDRSEKNILKIRSKAKTNAIPALKRILKSTNVTTKNITINEVSCLEVNPPKIKVPWNIIYGFGGGFVQGSPNEDLTIAAPLSAKIGAKVIIPDYRLAPENPWPAAVDDSFKVYQAICKKPFGIVGESAGGNIALALMLRAKKAGLPLPSASALLSPFCDLDGSNDSQTFNNGRDPSLTIQNSKAAVRLYAGNNDIANPDISPINGTYDSSFPPCLITTGTRDLLLSLSVRLASVLRDSGVDVDLQVWEGLWHVFEWYDQIPEADQSISNIAKFLEKHLGQ
GC_00002009	MBARI-HTCC2255	no	MAG-MBARI-HTCC2255	alpha beta hydrolase fold-3 domain protein	epsilon-lactone hydrolase [EC:3.1.1.83]	Acetyl esterase/lipase	MVLSKHISSIAERILTKEIFPLPDRSEKNILKIRSKAKTNAIPALKRILKSTNVTTKNITINEVSCLEVNPPKIKVPWNIIYGFGGGFVQGSPNEDLTIAAPLSAKIGAKVIIPDYRLAPENPWPAAVDDSFKVYQAICKKPFGIVGESAGGNIALALMLRAKKAGLPLPSASALLSPFCDLDGSNDSQTFNNGRDPSLTIQNSKAAVRLYAGNNDIANPDISPINGTYDSSFPPCLITTGTRDLLLSLSVRLASVLRDSGVDVDLQVWEGLWHVFEWYDQIPEADQSISNIAKFLEKHLGQ
GC_00002010	MBARI-HTCC2255	no	Ga0315350				MRTTALKIRVVVRIKEAILYRFIIIIFIMSLSACTVNKENSKYSFSDLFAPSQDEWLSLLPTEELKSRNRQSKSNSIGKETDDNERVEQLRKKAKELSAYEF
GC_00002010	MBARI-HTCC2255	no	Ga0315444				MRTTALKIRVVVRIKEAILYRFIIIIFIMSLSACTVNKENSKYSFSDLFAPSQDEWLSLLPTEELKSRNRQSKSNSIGKETDDNERVEQLRKKAKELSAHEF
GC_00002010	MBARI-HTCC2255	no	HTCC2255				MRTTALKIRVVVRIKEAILYRFIIIIFIMSLSACTVNKENSKYSFSDLFAPSQDEWLSLLPTEELKSRNRQSKSNSIGKETDDNERVEQLRKKAKELSAYEF
GC_00002010	MBARI-HTCC2255	no	MAG-MBARI-HTCC2255				MRTTALKIRVVVRIKEAILYRFIIIIFIMSLSACTVNKENSKYSFSDLFAPSQDEWLSLLPTEELKSRNRQSKSNSIGKETDDNERVEQLRKKAKELSAYEF
GC_00002016	MBARI-HTCC2255	no	Ga0315369	Protein of unknown function (DUF861)	uncharacterized protein	Predicted enzyme of the cupin superfamily	MIDLSTYKDLNTIEINEFKPKPTTLTVGQKEAARQLWASDDGTTKIGVWECTPGEFTADRTSTGEYCHIISGSASVKNTDGSNIRDLGPGDLLVLPIGWKGHWTIHEHVRKLYILQS
GC_00002016	MBARI-HTCC2255	no	Ga0315399	Protein of unknown function (DUF861)	uncharacterized protein	Predicted enzyme of the cupin superfamily	MIDLSTYKDLNTIEVNEFKPKPTTLTVGQKEAARQLWASDDGTTKIGVWECTPGEFTADRTSAGEYCHIISGSASVKNTDGSNIRDLGPGDLLVLPIGWKGHWTIHEHVRKLYILQS
GC_00002016	MBARI-HTCC2255	no	Ga0315420	Protein of unknown function (DUF861)	uncharacterized protein	Predicted enzyme of the cupin superfamily	MIDLSTYKDLNTIEINEFKPKPTTLTVGQKEAARQLWASDDGTTKIGVWECTPGEFTADRTSTGEYCHIISGSASVKNTDGSNIRDLGPGDLLVLPIGWKGHWTIHEHVRKLYILQS
GC_00002016	MBARI-HTCC2255	no	HTCC2255	Protein of unknown function (DUF861)	uncharacterized protein	Predicted enzyme of the cupin superfamily	MIDLSTYKDLNTIEVNEFKPKPTTLTVGQKEAARQLWASDDGTTKIGVWECTPGEFTADRTSAGEYCHIISGSASVKNTDGSNIRDLGPGDLLVLPIGWKGHWTIHEHVRKLYILQS
GC_00002018	MBARI-HTCC2255	no	Ga0315399	Transcriptional regulator IclR family		DNA-binding transcriptional regulator, IclR family	TQYTKSTLELIQGDMTITLERGYAIDDQERNIGMRCIAAPIKNAYGEVIAGISVSGPTSRVASDQIAEFSRSVVNTAREVSKALGADVNSNF
GC_00002018	MBARI-HTCC2255	no	Ga0315444	Transcriptional regulator IclR family		DNA-binding transcriptional regulator, IclR family	MRSKNIRSLGRPRAFNDKIEQNTVKSLDRALTVLTTLSKNQNKTLTDLSKELRESPSTVYRILSTMALHKIVECDDRLQTWNIGPGSFQIGSSFLRRTSLVETSRPFLRNLMEETGETANLGIENNGNVLFLSQVETHAPIRAFFPPGTLSPLHASGIGKVLLTQYTLPKLEKFIKSGLEPFTQYTKSTLELIQGDMAITLERGYAIDDQERNIGMRCIAAPIKNAFGEVIAGISVSGPTSRVASDQIAEFSRSVVNTAREVSKALGADVNSNF
GC_00002018	MBARI-HTCC2255	no	HTCC2255	Transcriptional regulator IclR family		DNA-binding transcriptional regulator, IclR family	MKSKSNRSLGRPRAFNDKIEQNTIKSLDRALTVLTTLSKNQNKTLTDLSKELRESPSTIYRILSTMALHQIVECDDKLQTWNIGPGSFQIGSSFLRRTSLIETSRPFLRNLMEETGETANLGIENNGNVLFLSQVETHAPIRAFFPPGTLSPLHASGIGKVLLTQYTLSRLEKFVKSGLESFTQYTKSTLELIQGDMTITLERGYAIDDQERNIGMRCIAAPIKNAYGEVIAGISVSGPTSRVASDQIAEFSRSVVNTAREVSKALGADVNSNF
GC_00002018	MBARI-HTCC2255	no	MAG-MBARI-HTCC2255	Transcriptional regulator IclR family		DNA-binding transcriptional regulator, IclR family	MKSKSNRSLGRPRAFNDKIEQNTIKSLDRALTVLTTLSKNQNKTLTDLSKELRESPSTIYRILSTMALHQIVECDDKLQTWNIGPGSFQIGSSFLRRTSLIETSRPFLRNLMEETGETANLGIENNGNVLFLSQVETHAPIRAFFPPGTLSPLHASGIGKVLLTQYTLSRLEKFVKSGLESFTQYTKSTLELIQGDMTITLERGYAIDDQERNIGMRCIAAPIKNAYGEVIAGISVSGPTSRVASDQIAEFSRSVVNTAREVSKALGADVNSNF
GC_00002022	MBARI-C16	no	Ga0315360				MRVVFISNLIATRYTVNMEEKMLGKNTGSMTFKETNNPIDSGKFGLPAMETSISGGGKLLGHDVMAQATFTAEMQPDGSWLGECPNTGVIFCSEGVAKYRCNGIGNMKADGGAEFRGGASFETTSEALSELNGKYFMFTYDSDAEGNAEWNLYPCL
GC_00002022	MBARI-C16	no	Ga0315365				MRVVFISNLIATRYTVNMEEKMLGKNTGSMTFKETNNPIDSGKFGLPAMETSISGGGKLLGHDVMAQATFTAEMQPDGSWLGECPNTGVIFCSEGVAKYRCNGIGNMKADGGAEFRGGASFETTSEALSELNGKYFMFTYDSDAEGNAEWNLYPCL
GC_00002022	MBARI-C16	no	Ga0315381				MRVVFISDLIATRYTANMEKKMLGKNTGSMAFKETNNPIDSGKFGLPAMETSISGGGKLLGHDVMAQATFTAEMQPDGSWLGECPNTGVIFCSEGVAKYRCNGIGNMKADGGAEFRGGASFETTSEALSELNGKYFMFTYDSDAEGNAEWNLYPCL
GC_00002022	MBARI-C16	no	Ga0315515				MRVVFISNLIATRYTANMEIKMLGKNTGSMTFKETNNPIDSGKFGLPAMETSISGGGKLLDHDVMAQATFTAEMQPDGSWLGECPNTGVIFCSEGVAKYRCNGIGNMKADGGAEFRGGASFETTSEALSELNGKYFMFTYDSDAEGNAEWNLYPCL
GC_00002024	MBARI-HTCC2255	no	Ga0315349	Transcriptional regulator		DNA-binding transcriptional regulator, LysR family	MNMSSKLEIDALRALRAIGTHGGVTKAAIQMGLSQSAVSHKIRRLEKALDCDLLTRQSGSPLFTQEGKRLNDYAIRIVNLHDEAMADLGKKSLNGTIRLGMTEDAATSDIAEILGRFTRVHPSVSVRTRTSQSLNVQDWLNSSELDLAVMQVFSSDIRQDDQILFNDSLHWVKSRDFDLDSTKPIPFLSFDINCFYRKWGFTEGLQQGYSLEKVLECPSAAGILSGVRSGLGIALINGMHVTADIEVIEGLFEPPPDITFVARTNPKSRSAAIRTLVAEIVHEFSVPMPLSAAE
GC_00002024	MBARI-HTCC2255	no	Ga0315366	Transcriptional regulator		DNA-binding transcriptional regulator, LysR family	MSSKLEIDALRALRAIGTHGGVTKAAIQMGLSQSAVSHKIRRLEKALDCDLLTRQSGSPLFTQEGKRLNDYAIRIVNLHDEAMADLGKKSLNGTIRLGMTEDAATSDIAEILGRFTRVHPSVSVRTRTSQSLNVQDWLNSSELDLAVMQVFSSDIRQDDQILFNDSLHWVKSRDFDLDSTKPIPFLSFDINCFYRKWGFTEGLQQGYSLEKVLECPSAAGILSGVRSGLGIALINGMHVTADIEVIEGLFEPPPDITFVARTNPKSRSAAIRTLVAEIVHEFSVPMPLSAAE
GC_00002024	MBARI-HTCC2255	no	Ga0315456	Transcriptional regulator		DNA-binding transcriptional regulator, LysR family	AATSDIAEILGRFTRVHPSVSVRTRTSQSLNVQDWLNSSELDLAVMQVFSSDIRQDDQILFNDSLHWVKSRDFDLDSTKPIPFLSFDINCFYRKWGFTEGLQQGYSLEKVLECPSAAGILAGVRSGLGIALINGMHVTADIEVIEGLFEPPPDITFVARTNPKSRSAAIRTLVAEIVHEFSVPMPLSAAE
GC_00002024	MBARI-HTCC2255	no	MAG-MBARI-HTCC2255	Transcriptional regulator		DNA-binding transcriptional regulator, LysR family	MSSKLEIDALRALRAIGTHGGVTKAAIQMGLSQSAVSHKIRRLEKALDCDLLTRQSGSPLFTQEGKRLNDYAIRIVNLHDEAMADLGKKSLNGTIRLGMTEDAATSDIAEILGRFTRVHPSVSVRTRTSQSLNVQDWLNSSELDLAVMQVFSSDIRQDDQILFNDSLHWVKSRDFDLDSTKPIPFLSFDINCFYRKWGFTEGLQQGYSLEKVLECPSAAGILSGVRSGLGIALINGMHVTADIEVIEGLFEPPPDITFVARTNPKSRSAAIRTLVAEIVHEFSVPMPLSAAE
GC_00002026	MBARI-HTCC2255	no	Ga0315349	phosphoglycerate mutase family protein		Broad specificity phosphatase PhoE	MDINSKIKIIYKYLAIILMFGLSNFLTTAHAENYTIEKIINGIDANVIFMRHALAPGIGDPNNFKIGDCSTQRNLNETGIAQAVLIGKQLKENSIQFNKIYSSQWCRCYQTATLLDLGKVHEFAGLNSIFQNFVSRRETLQKLEQKLSEIPLNKLVIFVTHQVNIQAITKKNVASGEMVAFNTSTKKSHKINLSIQR
GC_00002026	MBARI-HTCC2255	no	Ga0315366	phosphoglycerate mutase family protein		Broad specificity phosphatase PhoE	MDINSKIKIIYKYLTIILMFGLSNFLTTAHAENYTIEKIINGIDANVIFMRHALAPGIGDPNNFKIGDCSTQRNLNETGIAQAVLIGKQLKENSIQFNKIYSSQWCRCYQTATLLDLGKVHEFAGLNSIFQNFVSRRETLQKLEQKLSEIPLNKLVIFVTHQVNIQAITKKNVASGEMVAFNTSTKKSHKINLSVQR
GC_00002026	MBARI-HTCC2255	no	HTCC2255	phosphoglycerate mutase family protein		Broad specificity phosphatase PhoE	MDINSKIKIIYKYLAIILMFGLSNFLTTAHAENYTIEKIINGIDANVIFMRHALAPGIGDPNNFKIGDCSTQRNLNETGIAQAVLIGKQLKENSIQFNKIYSSQWCRCYQTATLLDLGKVHEFAGLNSIFQNFVSRRETLQKLEQKLSEIPLNKLVIFVTHQVNIQVITKKNVASGEMVAFNTSTKKSHKINLSIQR
GC_00002026	MBARI-HTCC2255	no	MAG-MBARI-HTCC2255	phosphoglycerate mutase family protein		Broad specificity phosphatase PhoE	MDINSKIKIIYKYLAIILMFGLSNFLTTAHAENYTIEKIINGIDANVIFMRHALAPGIGDPNNFKIGDCSTQRNLNETGIAQAVLIGKQLKENSIQFNKIYSSQWCRCYQTATLLDLGKVHEFAGLNSIFQNFVSRRETLQKLEQKLSEIPLNKLVIFVTHQVNIQAITKKNVASGEMVAFNTSTKKSHKINLSIQR
GC_00002029	MBARI-HTCC2255	no	Ga0315414	RbsD or FucU transport	L-fucose mutarotase [EC:5.1.3.29]	L-fucose mutarotase/ribose pyranase, RbsD/FucU family	MLKGINPILSPELLAILRAMGHGDEIAIVDGNYPALENARRLIRLDGMNLVPVIDAILSVLPLDDFTDQALFRSTVGENPEELHDIHQEMLMTCKKYAPNKPITALVGNKFYDRVKKCHAIVSTSEPCLYANLIIRKGVIYPSKME
GC_00002029	MBARI-HTCC2255	no	Ga0315444	RbsD or FucU transport	L-fucose mutarotase [EC:5.1.3.29]	L-fucose mutarotase/ribose pyranase, RbsD/FucU family	MLKGINPILSPELLAILRAMGHGDEIAIVDGNYPALENARRLIRLDGMNLVPVIDAILSVLPLDDFTDQALFRSTVGENPEELHDIHQEMLMTCNKYAPNKPLTALVGN
GC_00002029	MBARI-HTCC2255	no	Ga0315447	RbsD or FucU transport	L-fucose mutarotase [EC:5.1.3.29]	L-fucose mutarotase/ribose pyranase, RbsD/FucU family	MLKGINPILSPELLAILRAMGHGDEIAIVDGNYPALENARRLIRLDGMNLVPVIDAILSVLPLDDFTDQALFRSTVGENPEELHDIHQEMLMTCNKYAPNKPLTALVGNKFYDRVKKCHAIVSTSEPCLYANLIIRKGVIYPSKME
GC_00002029	MBARI-HTCC2255	no	HTCC2255	RbsD or FucU transport	L-fucose mutarotase [EC:5.1.3.29]	L-fucose mutarotase/ribose pyranase, RbsD/FucU family	MLKGINPILSPELLAILRAMGHGDEIAIVDGNYPALENARRLIRLDGMNLVPVIDAILSVLPLDDFTDQALFRSTVGENPEELHDIHQEMLMTCNKYAPNKPLTALVGNKFYDRVKKCHAIVSTSEPCLYANLIIRKGVIYPSKME
GC_00002031	MBARI-HTCC2255	no	Ga0315399	High affinity sulfate transporter (SulP)		Sulfate permease or related transporter, MFS superfamily	VLALKAVGKIDLAGADLLIKTIREVKARGGTFRIVAHFEPLIKSLERLHVLDELGKDKMYSSKFEAVNAATKDFDEHICKGCLREMFVECDRLREAE
GC_00002031	MBARI-HTCC2255	no	Ga0315420	High affinity sulfate transporter (SulP)	sulfate permease, SulP family	Sulfate permease or related transporter, MFS superfamily	MFHINYFPARNWLNKVNGQTIQSDAFAGFTNAAIVLPQGVAFATIAGLPPEYGLYTAMITAIIAALFGSSMIMISGPTTAISAVLFATLNDVATPGSARYVELALMVTVMVGIFQMAGGIGKLGGIVSFVSHSVMTAFTAAAALLIMVSQLSGALGVNVERGGNVIERILRLSEHFVEVNPSAVIISGITLLTAIFLAKVFPKLPGFLLALIIGSGIAYFLDSENSGVAMVGAIPDELPSLHIPKVSFGDIGALAPGAAAIALVGLLEAISIGRAFAVRRKEDFDANQEMVGQGLSNAIGGLFQCYTGSGSFTRSGVNFTAGAVTPLSGLFASLFLALILVFIGSWVAYIPVPAMSGLILFVAWKLIDIKELKHILGTRCAETVILCLTLAAGLFIELD…
GC_00002031	MBARI-HTCC2255	no	HTCC2255	High affinity sulfate transporter (SulP)	sulfate permease, SulP family	Sulfate permease or related transporter, MFS superfamily	MFHINYFPAKNWLNKVNGQTIQSDAFAGFTNAAIVLPQGVAFATIAGLPPEYGLYTAMITAIIAALFGSSMIMISGPTTAISAVLFATLNDVATPGSARYVELALMVTVMVGIFQMAGGIGKLGGIVSFVSHSVMTAFTAAAALLIMVSQLSGALGVNVERGGNVIERILRLSEHFVEVNPSAVIISGITLLSAIFLAKVFPKLPGFLLALIIGSGIAYFLDSENAGVAMVGAIPDELPSLHIPKVSFGDMGALAPGAAAIALVGLLEAISIGRAFAVRRKEDFDANQEMVGQGLSNAIGGFFQCYAGSGSFTRSGVNFTAGAVTPLSGLFASLFLALILVFIGSWVAYIPVPAMSGLILFVAWKLIDIKELKHILGTRCAETVILCLTLAAGLFIELD…
GC_00002031	MBARI-HTCC2255	no	MAG-MBARI-HTCC2255	High affinity sulfate transporter (SulP)	sulfate permease, SulP family	Sulfate permease or related transporter, MFS superfamily	MFHINYFPAKNWLNKVNGQTIQSDAFAGFTNAAIVLPQGVAFATIAGLPPEYGLYTAMITAIIAALFGSSMIMISGPTTAISAVLFATLNDVATPGSARYVELALMVTVMVGIFQMAGGIGKLGGIVSFVSHSVMTAFTAAAALLIMVSQLSGALGVNVERGGNVIERILRLSEHFVEVNPSAVIISGITLLSAIFLAKVFPKLPGFLLALIIGSGIAYFLDSENAGVAMVGAIPDELPSLHIPKVSFGDMGALAPGAAAIALVGLLEAISIGRAFAVRRKEDFDANQEMVGQGLSNAIGGFFQCYAGSGSFTRSGVNFTAGAVTPLSGLFASLFLALILVFIGSWVAYIPVPAMSGLILFVAWKLIDIKELKHILGTRCAETVILCLTLAAGLFIELD…
GC_00002036	MBARI-HTCC2255	no	Ga0315414	(ROK) family		DNA-binding transcriptional regulator, MarR family|Sugar kinase of the NBD/HSP70 family, may contain an N-terminal HTH domain	MLNEPSEKKNDPSGGANQSRVRDYNERLVLSLVRRHGYLAKSQIARRSGLSAQTVSVIMRSLEKDGLLLRGKPQRGQVGQPSIPMSLNPNGVFSFGLKIGRRSADLVLVDFLGQELGSISKVFDYPIPSEVIVFVETGIATLREQLSPSQQKRIAGLGVSIPSELWNWAEKVNAPQDLMNVWKNNDFESKLETISNLPVSMQNDATAACGAELVFGHGKELADFIYFFIGTFIGGGVVLNHGLYSGRTGNAGAIGPMPIMNSDGEVTTLIDNASIYTLEMRLRANGFTLSHQWSEPEDWHSIGPLLDEWIEDTARHLAWAIVASSSVIDFQAAVIDGAFPSDIRQKIVDAIRLEIEKLDTRGITEISILEGMVGRGARALGGASLPLFALYLLDQNVLF…
GC_00002036	MBARI-HTCC2255	no	Ga0315444	(ROK) family		DNA-binding transcriptional regulator, MarR family|Sugar kinase of the NBD/HSP70 family, may contain an N-terminal HTH domain	MLNEPSEKKNDPSGGANQSRVRDYNERLVLSLVRRHGYLAKSQIARRSGLSAQTVSVIMRSLEKDGLLLRGKPQRGQVGQPSIPMSLNPNGVFSFGLKIGRRSADLVLVDFLGQELGSISKVFDYPIPSEVIVFVETGIATLREQLSPSQQKRIAGLGVSIPSELWNWAEKINAPQDLMNVWKNNDFESKLETISNLPVSMQNDATAACGAELVFGHGKELADFIYFFIGTFIGGGVVLNHGLYSGRTGNAGAIGPMPIMNSDGEVTTLIDNASIYTLEMRLRANGFTLSHQWSEPEDWHSIGPLLDEWIEDTARHLAWAIVASSSVIDFQAAVIDGAFPSDIRQKIVDAIRLEIEKLDTRGITEISILEGMVGRGARALGGASLPLFALYLLDQNVLF…
GC_00002036	MBARI-HTCC2255	no	Ga0315447	(ROK) family		DNA-binding transcriptional regulator, MarR family|Sugar kinase of the NBD/HSP70 family, may contain an N-terminal HTH domain	MLNEPSEKKNDPSGGANQSRVRDYNERLVLSLVRRHGYLAKSQIARRSGLSAQTVSVIMRSLEKDGLLLRGKPQRGQVGQPSIPMSLNPNGVFSFGLKIGRRSADLVLVDFLGQELGSISKVFEYPIPSEVIVFVETGIATLREQLSPSQQKRIAGLGVSIPSELWNWAEKINAPQDLMNVWKNNDFESKLETISNLPVSMQNDATAACGAELVFGHGKELADFIYFFIGTFIGGGVVLNHGLYSGRTGNAGAIGPMPIMNSDGEVTTLIDNASIYTLEMRLRANGFTLSHQWSEPEDWHSIGPLLDEWIEDTARHLAWAIVASSSVIDFQAAVIDGAFPSDIRQKMVDAIRLEIEKLDTRGITEISILEGMVGRGARALGGASLPLFALYLLDQNVLF…
GC_00002036	MBARI-HTCC2255	no	HTCC2255	(ROK) family		DNA-binding transcriptional regulator, MarR family|Sugar kinase of the NBD/HSP70 family, may contain an N-terminal HTH domain	MLNEPSEKKNDPSGGANQSRVRDYNERLVLSLVRRHGYLAKSQIARRSGLSAQTVSVIMRSLEKDGLLLRGKPQRGQVGQPSIPMSLNPNGVFSFGLKIGRRSADLVLVDFLGQELGSISKVFDYPIPSEVIVFVETGIATLREQLSPSQQKRIAGLGVSIPSELWNWAEKINAPQDLMNVWKNNDFESKLETISNLPVSMQNDATAACGAELVFGHGKELADFIYFFIGTFIGGGVVLNHGLYSGRTGNAGAIGPMPIMNSDGEVTTLIDNASIYTLEMRLRANGFTLSHQWSEPEDWHSIGPLLDEWIEDTARHLAWAIVASSSVIDFQAAVIDGAFPSDIRQKIVDAIRLEIEKLDTRGITEISILEGMVGRGARALGGASLPLFALYLLDQNVLF…
GC_00002041	MBARI-HTCC2255	no	Ga0315414	Oxidoreductase family, NAD-binding Rossmann fold		Predicted dehydrogenase	MKTIRFGIIGCGLMGREFASAAARWLHLTESRARPKIVGVCDTNEALMGWFKAHLPSVKQTTTDFRELLSNPDIDAIYCAVPHLLHGDIYPQILAAGKHLFGEKPFGMDMAQNKIISQAIYDHPDILVRCSSEMPFFPGAQRVIEFVKSGEVGDIIEVESAFLHSSDINPDKIINWKRMIDINGEYGCMGDLGMHVCHVPLRLGWKPETVHASLLKRVANRPDGKGNIVPCETWDNATITGHVAAQDGDFPLVFKTWRIAPGESNTWSLRILGMKGSAFFTTKSPRQWQFMKYERGGKQTWQTEDLGYQSLFPAITGGIFEFGFADAIQQMWAAYVDELAGGDGNGFHCATPSEASDHHAILTAALAAGKSGQVQDVEYLA
GC_00002041	MBARI-HTCC2255	no	Ga0315444	Oxidoreductase family, NAD-binding Rossmann fold		Predicted dehydrogenase	MKTIRFGIIGCGLMGREFASAAARWLHLTESRARPKIVGVCDTNEALMGWFKAHLPSVKQTTTDFRELLSNPDIDAIYCAVPHLLHGDIYPQILAAGKHLFGEKPFGMDMAQNKIISQAIYDHPDILVRCSSEMPFFPGAQRVIEFVKSGEVGDIIEVESAFLHSSDINPDKIINWKRMIDINGEYGCMGDLGMHVCHVPLRLGWKPETVHASLLKRVANRPDGKGNIVPCETWDNATITGHVAAQDGDFPLVFKTWRIAPGESNTWSLRILGMKGSAFFTTKSPRQWQFMKYERGGKQTWQTEDLGYQSLFPAITGGIFEFGFADAIQQMWAAYVDELAGGDGNGFHCATPSEASDHHAILTAALAAGKSGQVQDVEYLA
GC_00002041	MBARI-HTCC2255	no	Ga0315447	Oxidoreductase family, NAD-binding Rossmann fold		Predicted dehydrogenase	MKTIRFGIIGCGLMGREFASAAARWLHLTESRARPKIVGVCDTNEALMGWFKAHLPSVKQTTTDFRELLSNPDIDAIYCAVPHLLHGDIYPQILAAGKHLFGEKPFGMDMVQNKIISQAIYDHPDILVRCSSEMPFFPGAQRVIEFVKSGEVGDIIEVESAFLHSSDINPDKIINWKRMIDINGEYGCMGDLGMHVCHVPLRLGWKPETVHASLLKRVANRPDGKGNIVPCETWDNATITGHVAAQDGDFPLVFKTWRIAPGESNTWSLRILGMKGSAFFTTKSPRQWQFMKYERGGKQTWQTEDLGYQSLFPAITGGIFEFGFADAIQQMWAAYVDELAGGDGNGFHCATPSEASDHHAILTAALAAGKSGQVQDVEYLA
GC_00002041	MBARI-HTCC2255	no	HTCC2255	Oxidoreductase family, NAD-binding Rossmann fold		Predicted dehydrogenase	MKTIRFGIIGCGLMGREFASAAARWLHLTESRARPKIVGVCDTNEALMGWFKAHLPSVKQTTTDFRELLSNPDIDAIYCAVPHLLHGDIYPQILAAGKHLFGEKPFGMDMAQNKIISQAIYDHPDILVRCSSEMPFFPGAQRVIEFVKSGEVGDIIEVESAFLHSSDINPDKIINWKRMIDINGEYGCMGDLGMHVCHVPLRLGWKPETVHASLLKRVANRPDGKGNIVPCETWDNATITGHVAAQDGDFPLVFKTWRIAPGESNTWSLRILGMKGSAFFTTKSPRQWQFMKYERGGKQTWQTEDLGYQSLFPAITGGIFEFGFADAIQQMWAAYVDELAGGDGNGFHCATPSEASDHHAILTAALAAGKSGQVKDVEYLA
GC_00002042	MBARI-HTCC2255	no	Ga0315349				MTYGALIIINQKRSGKIIQHIKLAKINVITPRIIIGLIFILPVKLLQKNPLVKYNNITPANALIDNTGYKAFGGRKIAKTKGIKIKNRINSVI
GC_00002042	MBARI-HTCC2255	no	Ga0315394				MTYGALIIINQKRSGKIIQHIKLAKINVITPRIIIGLIFILPVKLLQKNPLVKYNNITPANALIDNTGYKAFGGRKIAKTKGIK
GC_00002042	MBARI-HTCC2255	no	HTCC2255				MTYGALIIINQKRSGKIIQHIKLAQINVITPRIIIGLIFILPVKLLQKNPLVKYNNITPANALIDNTGYKAFGGRKIAKTKGIKIKNRINSVI
GC_00002042	MBARI-HTCC2255	no	MAG-MBARI-HTCC2255				MTYGALIIINQKRSGKIIQHIKLAKINVITPRIIIGLIFILPVKLLQKNPLVKYNNITPANALIDNTGYKAFGGRKIAKTKGIKIKNRINSVI
GC_00002045	MBARI-HTCC2255	no	Ga0315420				MSIKIFYINEFNNSSRYILHVKSKFILKVILCILIALFISSFPNKVISSDLNASIVSNNIFPENTDIFEPKLRPTNLSSRNLDLNLIINSKNDLILPPLKPKNFDEIVSQAHKSHENYDTISFNGFVKTNKKNGVLKLKTDNQKFNFINKFDFNHYALVATFGPDKYRTALFRKANGS
GC_00002045	MBARI-HTCC2255	no	Ga0315456				MSIKIFYINEFNNSSRYILYVKSKFILKVILCILIALFISSFPNKVISSDLNAPIDSNNIFPKNTDIFEPKLRPTNLSSRNLDLNLIINSKNDLILPPLKPRNFDEIVSQAHKSHKNYDTISFNRFDKTNKKNGILKLKTDIQKFNFINKFDFNHYALIATFGPKKYRTALFRKANGSYQSIRVNQEIDGWKILEINLKNIKIQKGLQSEVIKISDKSLQ
GC_00002045	MBARI-HTCC2255	no	HTCC2255				MSIKIFYIHEFNNSSRYILYVKSKFILKVILCILIALFISSFPNKVISSDLNASIVSNNIFPENTDIFEPKLRPTNLSSRNLDLNLIINSKNDLILPPLKPRNFDEIVSQAHKSHENYDTISFNGFVKTNKKNGVLKLKTDNQKFNFINKFDFNHYALVATFGPDKYRTALFRKANGSYQSIRINQEIDGWKILEINLKNIKIQKGLQSEVVKISGKSLQ
GC_00002045	MBARI-HTCC2255	no	MAG-MBARI-HTCC2255				MSIKIFYINEFNNSSRYILYVKSKFILKVILCILIALFISSFPNKVISSDLNAPIDSNNIFPKNTDIFEPKLRPTNLSSRNLDLNLIINSKNDLILPPLKPRNFDEIVSQAHKSHKNYDTISFNRFDKTNKKNGILKLKTDIQKFNFINKFDFNHYALIATFGPKKYRTALFRKANGSYQSIRVNQEIDGWKILEINLKNIKIQKGLQSEVIKISDKSLQ
GC_00002046	MBARI-HTCC2255	no	Ga0315349	TspO and MBR like protein	translocator protein	Tryptophan-rich sensory protein (mitochondrial benzodiazepine receptor homolog)	MNKQNKIITWVVFYLCVTVASSAGFVFPLGDDNLWYTSLIEPRFAPPSWVFAPVWTTLYLLIATSAFRIMTKSSYKMNNLLPLAIALWSLQLALNVIWTPIFSGAQNLEVAFYYIIMLWIIIIAYIFVCWRIDRLASLMMMPYLAWVSFASVLNYYYWQLN
GC_00002046	MBARI-HTCC2255	no	Ga0315366	TspO and MBR like protein	translocator protein	Tryptophan-rich sensory protein (mitochondrial benzodiazepine receptor homolog)	MNKQNKIITWVVFYLCVTVASSAGFVFPLGDDNLWYTSLIEPRFAPPSWVFAPVWTTLYLLIATSAFRIMTKFSYKMNNLLPLAIALWSLQLALNVIWTPIFSGAQNLEVAFYYIIMLWVIIIAYIFVCWRIDRLASLMMMPYLAWVSFASVLNYYYWQLN
GC_00002046	MBARI-HTCC2255	no	HTCC2255	TspO and MBR like protein	translocator protein	Tryptophan-rich sensory protein (mitochondrial benzodiazepine receptor homolog)	MNKQNKIITWVVFYLCVTVASSAGFVFPLGDDNLWYTSLIEPRFAPPSWVFAPVWTTLYLLIATSAFRIMTKSSYKMNDFLPLAIALWSLQLALNVIWTPIFSGAQNLEVAFYYIIMLWVIIIAYIFVCWRIDRLASLMMMPYLAWVSFASVLNYYYWQLN
GC_00002046	MBARI-HTCC2255	no	MAG-MBARI-HTCC2255	TspO and MBR like protein	translocator protein	Tryptophan-rich sensory protein (mitochondrial benzodiazepine receptor homolog)	MNKQNKIITWVVFYLCVTVASSAGFVFPLGDDNLWYTSLIEPRFAPPSWVFAPVWTTLYLLIATSAFRIMTKSSYKMNNLLPLAIALWSLQLALNVIWTPIFSGAQNLEVAFYYIIMLWVIIIAYIFVCWRIDRLASLMMMPYLAWVSFASVLNYYYWQLN
GC_00002053	MBARI-HTCC2255	no	Ga0315366	Protein of unknown function (DUF1498)	D-lyxose ketol-isomerase [EC:5.3.1.15]	D-lyxose ketol-isomerase	MKRSEVNDILRQGNEFIRSFGFHLPSFAYWTPDQIRDQAVGSDIAKARMGWDITDYGQGDFDKLGLFLFTLRNGSQDDLKSGGGMCYAEKIMISRHDQISPMHRHILKAEDIINRGGATLALKMYTSDADGKLDPDADVIVACDGIKRCMKAGEVLLLLPGESVTLMPGNWHAFWGEGGDVLIGEVSTVNDDLTDNIFADPIGRFAEIEEDEAPLHLLVSDYETWLGIVRQT
GC_00002053	MBARI-HTCC2255	no	Ga0315414	Protein of unknown function (DUF1498)	D-lyxose ketol-isomerase [EC:5.3.1.15]	D-lyxose ketol-isomerase	MKRSIINKIIQESDEFIKSYGFRLPPFAYFQPSELVARKLEFQAIFDARLGWDITDYGEGRFNEKGLFLFTVRNGSMSDLRSGKGMCYAEKIMISRQDQVSPSHRHIIKTEDIINRGGATLAIEMFESNANGEIDLKAPVPVFCDGVAKMFNAGDILRLAPGESVTLAPGNWHKFWGENGDVLI
GC_00002053	MBARI-HTCC2255	no	Ga0315447	Protein of unknown function (DUF1498)	D-lyxose ketol-isomerase [EC:5.3.1.15]	D-lyxose ketol-isomerase	MKRSIINKIIQESDEFIQSYGFRLPPFAYFQPSELVARKLEFQAIFDARLGWDITDYGEGRFNEKGLFLFTVRNGSMSDLRSGKGMCYAEKIMISRQDQVSPSHRHIIKTEDIINRGGATLAIEMFESNANGEIDLKAPVPVFCDGVAKMFNAGDILRLAPGESVTLAPGNWHKFWGENGDVLIGEVSTVNDDLTDNVFAEPIGRFSEIEEDVDAIHLLVSDYEKWNLL
GC_00002053	MBARI-HTCC2255	no	HTCC2255	Protein of unknown function (DUF1498)	D-lyxose ketol-isomerase [EC:5.3.1.15]	D-lyxose ketol-isomerase	MKRSIINKIIQESDEFIKSYGFRLPPFAYFQPSELVARKLEFQAIFDARLGWDITDYGEGRFNEKGLFLFTVRNGSMSDLRSGKGMCYAEKIMISRQDQVSPSHRHIIKTEDIINRGGATLAIEMFESNANGEIDLKAPVPVFCDGVAKMFNAGDILRLAPGESVTLAPGNWHKFWGENGDVLIGEVSTVNDDLTDNVFAEPIGRFSEIEEDVDAIHLLVSDYEKWNLL
GC_00002057	MBARI-C16	no	C16				MTQAIKLKKDFEIAVSSIQDHIKNLSKNKLENEELISKLENENKLLKSQIEDTQKTLIKDDNPKFGFADSSKRENIIASEKNYDELKDQHQKDIDEVQNILVQLKDLVEE
GC_00002057	MBARI-C16	no	Ga0315381				MTQAIKLKKDFEIAVSSIDDHIKNLSKNKLENEELISKLENENKLLKSQIEETQKTLIKDDNPKFGFADSSKRENIIASEKNYDELKDQHQKDIDEVQNILVQLKDLVEE
GC_00002057	MBARI-C16	no	Ga0315446				MTQAIKLKKDFEIAVSSIEDHIKNLNKNKLENEELISKLENENKLLKSQIEETQKTLIKDDNPKFGFADSSKRENIIASEKNYDELKDQHQKDIDEVQNILVQLKDLVEE
GC_00002057	MBARI-C16	no	N17				MTQAIKLKKDFEIAVSSIQDHIKNLSKNKLENEELISKLENENKLFKSQIEEMQQTLIKDDNLKFGFADSSKRENIIASEKNYDELKDQHQKDIDEVQNILVQLKDLVEE
GC_00002058	MBARI-HTCC2255	no	Ga0315350				MTQIPVLKKDFEIAISSIQNRIEDLSKNKYENENLILELKDENNILKSQIEELQQSLIKDKEPEFGFTDTSNIESAPLSDNDYEELKNQHQRDINEVQNILDQLKDLVEE
GC_00002058	MBARI-HTCC2255	no	Ga0315420				MTQIPVLKKDFEIAISSIQNRIEDLSKNKFENENLISKLKDENNILKSQIEELQQSLIKDKEPEFGFTGSSKIESLSLSDNNYEELKSQHQRDINEVQNILDQLKDLVEE
GC_00002058	MBARI-HTCC2255	no	HTCC2255				MTQIPVLKKDFEIAISSIQNRIEDLSKNKYENENLISELKDENNILKSQIEELQQSLIKDKEPEFGFTDTSNIESAPLSDNDYEELKNQHQRDINEVQNILDQLKDLVEE
GC_00002058	MBARI-HTCC2255	no	MAG-MBARI-HTCC2255				MTQIPVLKKDFEIAISSIQNRIEDLSKNKYENENLISELKDENNILKSQIEELQQSLIKDKEPEFGFTDTSNIESAPLLDNDYEELKNQHQRDINEVQNILDQLKDLVEE
GC_00002066	MBARI-HTCC2255	no	Ga0315369	Enoyl-CoA hydratase	enoyl-CoA hydratase [EC:4.2.1.17]	Enoyl-CoA hydratase/carnithine racemase	MPKTIRLTRYDKVLKIELNRPEELNALNKEVLKEILEHVVSLDADPDLACIILTGNMKAFAAGADIKEMCDKSSNEMREGRYFSDWELFANMQTPKIAAVNGYALGGGCELAMMCDYILAGESAKFGQPEIKLGVIAGIGGTQRMTKLIGRAKSMDMHLTGRMMGAEEALNCGLIARIFPDEELVENALGIAEIISQYSKPALTMITNSIHKSDNLTLEQGLKYERSLFYSLFDTNDQKEGMKAFIEKRKPTFNGT
GC_00002066	MBARI-HTCC2255	no	Ga0315394	Enoyl-CoA hydratase	enoyl-CoA hydratase [EC:4.2.1.17]	Enoyl-CoA hydratase/carnithine racemase	MPKTIRLTRYEKVLKIELNRPEELNALNKEVLKEILEHVVSLDADPDLACIILTGNMKAFAAGADIKEMCDKSSKEMLEGRYFSDWELFANMQTPKIAAVNGYALGGGCELAMMCDYILAGESAKFGQPEIKLGVIAGIGGTQRMTKLIGRAKSMDMHLTGRMMGAEEALNCGLIARIFPDEELVENAMGIAEIISQYSKPALTMITNSIHKSDDLTLEQGLKYERSLFYSLFDTNDQKEGMKAFIEKRKPTFNGT
GC_00002066	MBARI-HTCC2255	no	HTCC2255	Enoyl-CoA hydratase	enoyl-CoA hydratase [EC:4.2.1.17]	Enoyl-CoA hydratase/carnithine racemase	MPKTIRLTRYDKVLKIELNRPEELNALNKEVLKEILEHVVSLDADPDLACIILTGNMKAFAAGADIKEMCDKSSKEMREGRYFSDWELFANMQTPKIAAVNGYALGGGCELAMMCDYILAGESAKFGQPEIKLGVIAGIGGTQRMTKLIGRAKSMDMHLTGRMMGAEEALNCGLIARIFPDEELVENALGIAEIISQYSKPALTMITNAIHKSDNLTLEQGLKYERSLFYSLFDTHDQKEGMKAFIEKRKPTFNGT
GC_00002066	MBARI-HTCC2255	no	MAG-MBARI-HTCC2255	Enoyl-CoA hydratase	enoyl-CoA hydratase [EC:4.2.1.17]	Enoyl-CoA hydratase/carnithine racemase	MPKTIRLTRYDKVLKIELNRPEELNALNKEVLKEILEHVVSLDADPDLACIILTGNMKAFAAGADIKEMCDKSSKEMREGRYFSDWELFANMQTPKIAAVNGYALGGGCELAMMCDYILAGESAKFGQPEIKLGVIAGIGGTQRMTKLIGRAKSMDMHLTGRMMGAEEALNCGLIARIFPDEELVENALGIAEIISQYSKPALTMITNSIHKSDNLTLEQGLKYERSLFYSLFDTNDQKEGMKAFIEKRKPTFNGT
GC_00002069	MBARI-HTCC2255	no	Ga0315350	nuclease			MRYHNSIITILISMFITLIINSVMADESIKSSSKKQYSKISILSGLITHVRDGDTIIVGSIPIRLAALDCPEKNSTKGMIATEIALKFIGQAADCKLTGAKTYDRFVAYCSIDGKDFGEYMIQNSLCKPWKKFDIWNKY
GC_00002069	MBARI-HTCC2255	no	Ga0315399	nuclease			MKYHNSIITILISMFFTLIINSVMADESIKSSSKKQYSKISILSGLITHVRDGDTIIVGSIPIRLAALDCPEKNSTKGMIATEIALKFIGQAADCKLTGAKTYDRFVAYCSIDGKDFGEYMIQNSLCKPWKKFDIWNKY
GC_00002069	MBARI-HTCC2255	no	Ga0315447	nuclease			MRYHNSIITILISMFFTLIINSVMADESIKSSSKKQYSKISILSGLITHVRDGDTIIVGSIPIRLAALDCPEKNSTKGMIATEIALKFIGQAADCKLTGAKTYDRFVAYCSIDGKDFGEYMIQNSLCKPLKKFDIWNKY
GC_00002069	MBARI-HTCC2255	no	MAG-MBARI-HTCC2255	nuclease			MRYHNSIITILISMFFTLIINSVMADESIKSSSKKQYSKISILSGLITHVRDGDTIIVGSIPIRLAALDCPEKNSTKGMIATEIALKFIGQAADCKLTGAKTYDRFVAYCSIDGKDFGEYMIQNSLCKPWKKFDIWNKY
GC_00002076	MBARI-HTCC2255	no	Ga0315369	ABC transporter permease protein	putative spermidine/putrescine transport system permease protein	ABC-type spermidine/putrescine transport system, permease component I	MVTKTKLNKEHINKIELDQLDRKERYTLFGLTVPYLALVLGLIIIPIGWLFYMSFIGRDETLSLENYERIWNSKAYFRIFKTTFQISILTTLICVLLGYPLTYFMSQLSNRWANICLIGVLIPFWTSLLVRTYAWLVLLQKKGLINSLAIDWGLWSEPIKFVHNTSGTLIGMVHIMLPFLILPLYANMRTIDKDCLKAAANLGATPTRAFWTVFFPLSLPGLFAGLLIVFVLCLGFYVTPALLGGGKVIMAAMKISDNIELYFSWGAASALGVVLLVVTMIILFIASKLVSIDQLGNRS
GC_00002076	MBARI-HTCC2255	no	Ga0315399	ABC transporter permease protein	putative spermidine/putrescine transport system permease protein	ABC-type spermidine/putrescine transport system, permease component I	MATKTKLDKEHINKIELDQLDRKERYTLFGLTVPYLALVLGLIIIPIGWLFYMSFIGRDETLSLENYERIWNSKAYFRIFKTTFQISILTTLICVLLGYPLTYFMSQLSNRWANICLIGVLIPFWTSLLVRTYAWLVLLQKKGLINSLAIDWGLWSEPIKFVHNTSGTLIGMVHIMLPFLILPLYANMRTIDKDCLKAAANLGATPTRAFWTVFFPLSLPGLFAGLLIVFVLCLGFYVTPALLGGGKVIMAAMKISDNIELYFSWGAASALGVVLLVVTMIILFIASKLVSIDQLGNRS
GC_00002076	MBARI-HTCC2255	no	HTCC2255	ABC transporter permease protein	putative spermidine/putrescine transport system permease protein	ABC-type spermidine/putrescine transport system, permease component I	MATKTILNKEHINKIELDQLDRKERYTLFGLTVPYLALVLGLIIIPIGWLFYMSFIGRDETLSLENYERIWNSKAYFRIFKTTFQISILTTLICVLLGYPLTYFMSQLSNRWANICLIGVLIPFWTSLLVRTYAWLVLLQKKGLINSLAIDWGLWSEPIKFVHNTSGTLIGMVHIMLPFLILPLYANMRTIDKDCLKAAANLGATPTRAFWTVFFPLSLPGLFAGLLIVFVLCLGFYVTPALLGGGKVIMAAMKISDNIELYFSWGAASALGVVLLVVTMIILFIASKLVSIDQLGNRS
GC_00002076	MBARI-HTCC2255	no	MAG-MBARI-HTCC2255	ABC transporter permease protein	putative spermidine/putrescine transport system permease protein	ABC-type spermidine/putrescine transport system, permease component I	MATKTKLNKEHINKIELDQLDRKERYTLFGLTVPYLALVLGLIIIPIGWLFYMSFIGRDETLSLENYERIWNSKAYFRIFKTTFQISILTTLICVLLGYPLTYFMSQLSNRWANICLIGVLIPFWTSLLVRTYAWLVLLQKKGLINSLAIDWGLWSEPIKFVHNTSGTLIGMVHIMLPFLILPLYANMRTIDKDCLKAAANLGATPTRAFWTVFFPLSLPGLFAGLLIVFVLCLGFYVTPALLGGGKVIMAAMKISDNIELYFSWGAASALGVVLLVVTMIILFIASKLVSIDQLGNRS
GC_00002084	MBARI-HTCC2255	no	Ga0315366	Carboxymuconolactone decarboxylase family			ATVGFYSTLGFMINSFNTPIDDDIINEMINQPISEENL
GC_00002084	MBARI-HTCC2255	no	Ga0315394	Carboxymuconolactone decarboxylase family			MTPERLFAPIKENEWPSEIDDMKSSFADKLNVYRSMAHHPNLL
GC_00002084	MBARI-HTCC2255	no	Ga0315420	Carboxymuconolactone decarboxylase family		Alkylhydroperoxidase family enzyme, contains CxxC motif	MTPERLFAPIKENEWPSEIDDMKSSFADKLNVYRSMAHHPNLLRAWADLREHIVVNSALSQQQSEVVILRTGNNLQVDYEWYHHVSRARACGMNDHRINSMKLATENMNTEDAIFAGAVDEIMEKKKISPNTLKNLYSLVGKEGVLDTIATVGFYSTLGFMINSFNTPIDDDIINEMINQPISEENL
GC_00002084	MBARI-HTCC2255	no	HTCC2255	Carboxymuconolactone decarboxylase family		Alkylhydroperoxidase family enzyme, contains CxxC motif	MTPERLFAPIKENEWPSEIDDMKSSFADKLNVYRSMAHHPNLIRAWADLREHIVVNSALSQQQSEVVILRTGNNLQVDYEWYHHVSRARACGMNDHRINSMKLATENMNTEDAIFAGAVDEIMEKKKISPNTLKNLYSLVGKEGVLDTIATVGFYSTLGFMINSFNTPIDDDIINEMINQPISEENL
GC_00002086	MBARI-C16	no	Ga0315381	transcriptional regulator, merr family	MerR family transcriptional regulator, copper efflux regulator	DNA-binding transcriptional regulator, MerR family	MNISAASKASGLTVKTVRYYADIGLVEAPSRSEAGYRTYDDVAVRKLVFVRRSRAFGFSIEKCRELLDLYQDQDRTSSEVKRIALKRLEEIEDKQRELQSLHDELAHLVKSCRGDNMPNCPIIDYLG
GC_00002086	MBARI-C16	no	Ga0315411	transcriptional regulator, merr family	MerR family transcriptional regulator, copper efflux regulator	DNA-binding transcriptional regulator, MerR family	MNISAASKASGLTVKTVRYYADIGLVEAPSRSEAGYRTYDDVAVRKLVFVRRSRAFGFSIEKCRELLDLYQDQDRTSSEVKRIALKRLEEIEDKQRELQSLHDELAHLVKSCRGDNMPNCPIIDYLG
GC_00002086	MBARI-C16	no	Ga0315446	transcriptional regulator, merr family	MerR family transcriptional regulator, copper efflux regulator	DNA-binding transcriptional regulator, MerR family	MNISAASKASGLTVKTVRYYADIGLVEAPSRSEAGYRTYDDVAVRKLVFVRRSRAFGFSIEKCRELLDLYQDQDRTSSEVKRIALKRLEEIEDKQRELQSLHDELAHLVKSCRGDNMPNCPIIDYLG
GC_00002087	MBARI-HTCC2255	no	Ga0315349	Haloacid dehalogenase type II	2-haloacid dehalogenase [EC:3.8.1.2]	FMN phosphatase YigB, HAD superfamily	MKLTDFKVLAFDVYGTLIDWETGMVTGLKPLTDKVSRKLSRDDILEAHAYHESTTQRWTPAKKYYDLLAVVYRRLAEEWGVEVTWEECQAYGLSVRQWPAFDDSREALAYLKQHYKLVVLTNTDNQSFSGSNARLDVHFNGVYTAEDVGSYKPANRNFDYMLETLARQGINKSDILHTAESMFHDHGPANKFGLSNCWIYRRHEREGFGATMNPGEMPTYDFCFNSMADLAEAHRVELAGKYIV
GC_00002087	MBARI-HTCC2255	no	Ga0315366	Haloacid dehalogenase type II	2-haloacid dehalogenase [EC:3.8.1.2]	FMN phosphatase YigB, HAD superfamily	MKLTDFKVLAFDVYGTLIDWETGMVTGLKPLTDKVSRKLSRDDILEAHAYHESTTQRWTPAKKYYDLLAVVYRRLAEEWGVEVTWEECQAYGLSVRQWPAFDDSREALAYLKQHYKLVVLTNTDNQSFSGSNARLDVHFNGVYTAEDVGSYKPANRNFDYMLETLARQGINKSDILHTAESMFHDHGPANKFGLSNCWIYRRHEREGFGATMNPGEMPTYDFCFNSMADLAEAHRVELAGKYIV
GC_00002087	MBARI-HTCC2255	no	MAG-MBARI-HTCC2255	Haloacid dehalogenase type II	2-haloacid dehalogenase [EC:3.8.1.2]	FMN phosphatase YigB, HAD superfamily	MKLTDFKVLAFDVYGTLIDWETGMVTGLKPLTDKVSRKLSRDDILEAHAYHESTTQRWTPAKKYYDLLAVVYRRLAEEWGVEVTWEECQAYGLSVRQWPAFDDSREALAYLKQHYKLVVLTNTDNQSFSGSNARLDVHFNGVYTAEDVGSYKPANRNFDYMLETLARQGINKSDILHTAESMFHDHGPANKFGLSNCWIYRRHEREGFGATMNPGEMPTYDFCFNSMADLAEAHRVELAGKYIV
GC_00002091	MBARI-C16	no	Ga0315381	Glutaredoxin		Glutaredoxin	MPKDAAPKTAILYRMVMADHMCPHGLKSKDLLERQGFHVEDRHLTSRDEVDAFKTKHDVKTTPQTFIGEEHIGGFDDLSAHLGKATKSKDSMTYKPIIALFSVAFLMATTITWVTLGTTFTARTMEWFISISMVLLGLQKLQDVERFATMFLNYDLLAQRWVRYGYVYPFVETGAGLLMMAGVLTQLSAPAALFVASIGAISVFKAVYIDKRELKCACVGGDSKVPLGFVSLTENLMMIGMGIWMLSKL
GC_00002091	MBARI-C16	no	Ga0315411	Glutaredoxin		Glutaredoxin	MPKDAAPKTAILYRMVMADHMCPHGLKSKDLLERQGFHVEDRHLTSRDEVDAFKTKHDVKTTPQTFIGEEHIGGFDDLSAHLGKATKSKDSMTYKPIIALFSVAFLMATTITWVTLGTTFTARTMEWFISISMVLLGLQKLQDVERFATMFLNYDLLAQRWVRYGYVYPFVETGAGLLMMAGVLTQLSAPAALFVASIGAISVFKAVYIDKRELKCACVGGDSKVPLGFVSLTENLMMIGMGIWMLSKL
GC_00002091	MBARI-C16	no	Ga0315446	Glutaredoxin		Glutaredoxin	MPKDAAPKTAILYRMVMADHMCPHGLKSKDLLERQGFHVEDRHLTSRDEVDAFKTKHDVKTTPQTFIGEEHIGGFDDLSAHLGKATKSKDSMTYKPIIALFSVAFLMATTITWVTLGTTFTARTMEWFISISMVLLGLQKLQDVERFATMFLNYDLLAQRWVRYGYVYPFVETGAGLLMMAGVLTQLSAPAALFVASIGAISVFKAVYIDKRELKCACVGGDSKVPLGFVSLTENLMMIGMGIWMLSKL
GC_00002093	MBARI-HTCC2255	no	Ga0315394	Aldehyde dehydrogenase	aldehyde dehydrogenase [EC:1.2.1.-]	Acyl-CoA reductase or other NAD-dependent aldehyde dehydrogenase	MAFKFKAKYGNYIGGKFVDPVDGKYFDNITPVNGKVLCQIPRSNEKDINLALDAAHAAKDAWGATSVTERSQILHNIAQVMEDNLATLAEAETWDNGKPIRETTNADLPLAVDHFRYFGSVIRAQEGSLSELDGDTVAYHYQEPLGVVGQIIPWNFPILMAVWKIAPALAAGNCIVLKPAEQTPASILVLLELISDLLPAGVLNVVNGYGLEAGKPLASSTRIAKIAFTGETTTGRLIMQYASANIIPCTLELGGKSPNIFFKDIMDEDDAFFDKAIEGLVLFAFNQGEVCTCPSRALIHEDIYDDFMARCLERIKAIVQSDPLDSNTMVGAQASREQFEKILSYMDIGKKEGAELLIGGGAAETTGNMEGGYYIQPTVFKGTNDMRIFQEEIFGPVLS…
GC_00002093	MBARI-HTCC2255	no	Ga0315455	Aldehyde dehydrogenase	aldehyde dehydrogenase [EC:1.2.1.-]	Acyl-CoA reductase or other NAD-dependent aldehyde dehydrogenase	MAFKFKAKYGNYIGGKFVDPVDGKYFDNITPVNGKVLCQIPRSNEKDINLALDAAHAAKDAWGATSVTERSQILHNIAQVMEDNLATLAEAETWDNGKPIRETTNADLPLAVDHFRYFGSVIRAQEGSLSELDGDTVAYHYQEPLGVVGQIIPWNFPILMAVWKIAPALAAGNCIVLKPAEQTPASILVLLELISDLLPAGVLNVVNGYGLEAGKPLASSTRIAKIAFTGETTTGRLIMQYASANIIPCTLELGGKSPNIFFKDIMDEDDAFFDKAIEGLVLFAFNQGEVCTCPSRALIHEDIYDDFMARCLERIKAIVQSDPLDSNTMVGAQASREQFEKILSYMDIGKKEGAELLIGGGAAETTGNMEGGYYIQPTVFKGTNDMRIFQEEIFGPVLS…
GC_00002093	MBARI-HTCC2255	no	HTCC2255	Aldehyde dehydrogenase	aldehyde dehydrogenase [EC:1.2.1.-]	Acyl-CoA reductase or other NAD-dependent aldehyde dehydrogenase	MAFKFKAKYGNYIGGKFVDPVDGKYFDNITPVNGKVLCQIPRSNEKDINLALDAAHAAKDAWGATSVTERSQILHNIAQVMEDNLATLAEAETWDNGKPIRETTNADLPLAVDHFRYFGSVIRAQEGSLSELDGDTVAYHYQEPLGVVGQIIPWNFPILMAVWKIAPALAAGNCIVLKPAEQTPASILVLLELISDLLPAGVLNVVNGYGLEAGKPLASSTRIAKIAFTGETTTGRLIMQYASANIIPCTLELGGKSPNIFFKDIMDEDDAFFDKAIEGLVLFAFNQGEVCTCPSRALIHEDIYDDFMARCLERIKAIVQSDPLDSNTMVGAQASREQFEKILSYMDIGKKEGAELLIGGGAAETTGNMEGGYYIQPTVFKGTNDMRIFQEEIFGPVLS…
GC_00002099	MBARI-C16	no	Ga0315374	Binding-protein-dependent transport systems inner membrane component	sorbitol/mannitol transport system permease protein	ABC-type glycerol-3-phosphate transport system, permease component	MARSISKKSKIINTLVAGFIGFLMFFPILWIVVLSFKTEENAIRAPLEILFSSGWTMESFQTVQARSDYLKHFSNSVIISLGSTALALIVAVPAAWSMAFVPSRHTKNVLMWMLSTKMLPPVGVLVPIYLLFRDFDLLDTRFGLTIVLMLINLPIIIWMLYTYFKEIPGEILEAARMDGASLREEIIYVLTPMAIPGIASTVLLNIILAWNEAFWTINLTAAKAAPLTAFITSYSSPEGLFYAKLSAASIMAIAPILIMGWFSQKQLVRGLTFGAVK
GC_00002099	MBARI-C16	no	Ga0315411	Binding-protein-dependent transport systems inner membrane component	sorbitol/mannitol transport system permease protein	ABC-type glycerol-3-phosphate transport system, permease component	MARSISKKSKIINTLIAGFIGFLMFFPILWIVVLSFKTEENAIRAPLEILFSSGWTMESFQTVQARSDYLKHFSNSVIISLGSTALALIVAVPAAWSMAFVPSRHTKNVLMWMLSTKMLPPVGVLVPIYLLFRDFDLLDTRFGLTIVLMLINLPIIIWMLYTYFKEIPGEILEAARMDGASLREEIIYVLTPMAIPGIASTVLLNIILAWNEAFWTINLTAAKAAPLTAFITSYSSPEGLFYAKLSAASIMAIAPILIMGWFSQKQLVRGLTFGAVK
GC_00002099	MBARI-C16	no	Ga0315435	Binding-protein-dependent transport systems inner membrane component	sorbitol/mannitol transport system permease protein	ABC-type glycerol-3-phosphate transport system, permease component	MARSISKKSKIINTLIAGFIGFLMFFPILWIVVLSFKTEENAIRAPLEILFSSGWTMESFQTVQARSDYLKHFSNSVIISLGSTALALIVAVPAAWSMAFVPSRHTKNVLMWMLSTKMLPPVGVLVPIYLLFRDFDLLDTRFGLTIVLMLINLPIIIWMLYTYFKEIPGEILEAARMDGASLREEIIYVLTPMAIPGIASTVLLNIILAWNEAFWTINLTAAKAAPLTAFITSYSSPEGLFYAKLSAASIMAIAPILIMGWFSQKQLVRGLTFGAVK
GC_00002102	MBARI-C16	no	Ga0315374	binding-protein-dependent transport systems inner membrane component	sorbitol/mannitol transport system permease protein	ABC-type sugar transport system, permease component	MATKASRSSARLMISPAVILLLGWMLVPLCMTVYFSFLYYNLLQPGTTSFAGWDNYYWFITDPSFTDAIKNTLFLVAGVLFITTIGGLGAALLLDKPMFGQGLIRIMVIAPFFVMPTVSALVWKNMFMNPVNGIFGQIVTGFGFPPIDFFGQYPLASITFIVSWMWLPFATLILLTALQSLDQDQLEAAEMDGASWLNRFWYIMLPHLARAITVVILIQTIFLLSVFAEILVTTNGGPGTATTNLTYLIYVSSLLQFDVGMGSAGGVIAIILANIVAIFLMRMIGKNLDA
GC_00002102	MBARI-C16	no	Ga0315411	binding-protein-dependent transport systems inner membrane component	sorbitol/mannitol transport system permease protein	ABC-type sugar transport system, permease component	MATKASRSSARLMISPAVILLLGWMLVPLCMTVYFSFLYYNLLQPGTTSFAGWDNYYWFITDPSFTEAIKNTLFLVGGVLFITTIGGLGAALLLDKPMFGQGLIRIMVIAPFFVMPTVSALVWKNMFMNPVNGIFGQIVTGFGFPPIDFFGQYPLASITFIVSWMWLPFATLILLTALQSLDQDQLEAAEMDGASWLNRFRYIMLPHLARAITVVILIQTIFLLSVFAEILVTTNGGPGTATTNLTYLIYVSSLLQFDVGMGSAGGVIAIILANIVAIFLMRMIGKNLDA
GC_00002102	MBARI-C16	no	Ga0315435	binding-protein-dependent transport systems inner membrane component	sorbitol/mannitol transport system permease protein	ABC-type sugar transport system, permease component	MATKASRSSARLMISPAVILLLGWMLVPLCMTVYFSFLYYNLLQPGTTSFAGWDNYYWFITDPSFTEAIKNTLFLVGGVLFITTIGGLGAALLLDKPMFGQGLIRIMVIAPFFVMPTVSALVWKNMFMNPVNGIFGQIVTGFGFPPIDFFGQYPLASITFIVSWMWLPFATLILLTALQSLDQDQLEAAEMDGASWLNRFRYIMLPHLARAITVVILIQTIFLLSVFAEILVTTNGGPGTATTNLTYLIYVSSLLQFDVGMGSAGGVIAIILANIVAIFLMRMIGKNLDA
GC_00002114	MBARI-C16	no	Ga0315374	Transcriptional regulator		DNA-binding transcriptional regulator, LacI/PurR family	MKELSKAIGISRPTLARFFEDESKVLPSTSKKIKDRLEGVDYVYNFLATRQNRKTTGLIGVIVPRFQDLFFASLLDSIEKAARVAGYTIITQSSHGEKDYEEQAVNKLRSMNVDGAIIAPLGIEGNFEAFRSAVSDFPIIFADSRPSQPLPNSDFVGTDNEKSIGLIVEYLCRSGKAPIFLAMPNLNTNAIERKEAYFEKMRELGIQPEVVDAPKGNSSWQFEQYGFEVMDSHFGQGRYVDATLLCANDRIAIGAIRAANTHNLFFGGSGSRGELRIAGHDDHPLSRYIFPSITTVAQEVDDIGNEAVKLLINRIRNGRDGVTLMQRLEGTLKIREST
GC_00002114	MBARI-C16	no	Ga0315411	Transcriptional regulator		DNA-binding transcriptional regulator, LacI/PurR family	MNKPKINTMKELSKAIGISRPTLARFFEDEAKVLPSTSKKIKDRLEGVDYVYNFLATRQNRKTTGLIGVIVPRFQDLFFASLLDSIEKAARVAGYTIITQSSHGEKDYEEQAVNKLRSMNVDGAIIAPLGIEGNFEAFKSAVSDFPIIFADSRPSKPLPNSDFVGTDNEKSIGLIVEYLCRSGKAPIFLAMPNLNTNAIERKEAYFEKMRELGIQPEIVDTPKGNSSWQFEQYGFEVMDSHFGQGRYVDATLLCANDRIAIGAIRAANTHNLFFGGSGSRGELRIAGHDDHPLSRYIFPSITTVAQEVDDIGNEAVKLLINRIRNGRDGVTLMQRLEGTLKIREST
GC_00002114	MBARI-C16	no	Ga0315435	Transcriptional regulator		DNA-binding transcriptional regulator, LacI/PurR family	MNKPKINTMKELSKAIGISRPTLARFFEDEAKVLPSTSKKIKDRLEGVDYVYNFLATRQNRKTTGLIGVIVPRFQDLFFASLLDSIEKAARVAGYTIITQSSHGEKDYEEQAVNKLRSMNVDGAIIAPLGIEGNFEAFKSAVSDFPIIFADSRPSKPLPNSDFVGTDNEKSIGLIVEYLCRSGKAPIFLAMPNLNTNAIERKEAYFEKMRELGIQPEIVDTPKGNSSWQFEQYGFEVMDSHFGQGRYVDATLLCANDRIAIGAIRAANTHNLFFGGSGSRGELRIAGHDDHPLSRYIFPSITTVAQEVDDIGNEAVKLLINRIRNGRDGVTLMQRLEGTLKIREST
GC_00002117	MBARI-C16	no	Ga0315374	Periplasmic binding protein	D-xylose transport system substrate-binding protein	ABC-type xylose transport system, periplasmic component	MKLKLTTVATTLTALFISSTVSFAQTTGTVAFLMPDQGSTRYDEHDWPGFKAEMELLCPDCTAIYQNANNDVALQQQQFNSVIAQGATVVVLDPVDSGAAAAMVELGQAQGIKIVAYDRPIPDRAPDFYVSFDNEGIGYAIAQSLIEHLRITGVSPEGVGVLQVNGSPTDAAAGLIADGSRRAVEESEFEHLAEFDTPGWAPPKAQEWVAGQITRFGDQIVGVVAANDGTGGGSVAAFKAAGVDPVPPVTGNDAEIAALQLIIAGDQFNTISKPSEIVGAAAANIAFTFLNGGTPEATTTLYDAPSQLFVPAVVTRGNLKEIVIDTGIVTAEQLCTNDFAAYCAELGIE
GC_00002117	MBARI-C16	no	Ga0315381	Periplasmic binding protein	D-xylose transport system substrate-binding protein	ABC-type xylose transport system, periplasmic component	MTKTTSLSMASALVAAMFATTATAETVAFLMPDQASTRYEEHDWPGFESAMADLCADCNLIYQNGNADVALQQQQFNSVITQGASVIVLDPVDSAAAAAMVEIAHAQGVKVIAYDRPIPDSPADFYVSFDNEGIGYAIAQSLVEHLQATGVPEGAGVLQINGSPTDAAAGLIRDGIDRALDASPYVTLSEFDTPDWAPPKAQEWAAGQITRFGAEITGIVAANDGTGGGAIAALKAAGADPLPPVTGNDATIAALQLIIAGDQYNTISKPSEIVAAAAAKVTMQLLNGETPEATSTLYNTPSELFVPAVVTQENIKEIVFDSGITAASDVCTAEYAAACAELGIK
GC_00002117	MBARI-C16	no	Ga0315435	Periplasmic binding protein	D-xylose transport system substrate-binding protein	ABC-type xylose transport system, periplasmic component	MKLKLTTVATTLTALFISSTVSFAQTTGTVAFLMPDQGSTRYDEHDWPGFKAEMELLCPDCTAIYQNANNDVALQQQQFNSVIAQGATVVVLDPVDSGAAAAMVELGQAQGIKIVAYDRPIPDRAPDFYVSFDNEGIGYAIAQSLIEHLRITGVSPEGVGVLQVNGSPTDAAAGLIADGSRRAVEESEFEHLAEFDTPGWAPPKAQEWVAGQITRFGDQIVGVVAANDGTGGGSVAAFKAAGVDPVPPVTGNDAEIAALQLIIAGDQFNTISKPSEIVGAAAANIAFTFLNGGTPEATTTLYDAPSQLFVPAVVTRGNLKEIVIDTGIVTAEQLCTNDFAAYCAELGIE
GC_00002119	MBARI-HTCC2255	no	Ga0315524	Methyltransferase		O6-methylguanine-DNA--protein-cysteine methyltransferase|AraC-type DNA-binding domain and AraC-containing proteins	MEKSNQEKETTDKDIKEEILKKRLVNHKLLSTKNYSQNIKIISETLPNAPHEITYGWFKSPYGSMLLSSTKNGICGLAFAGNFNKEKIKSNIFKYWPHANFHRDESFVSDYAASILENKYPLDIHMIGSPFQTTIWKALLKIPIGKVTTYSDIAYQIGNPSAVRAVATAIGKNPICLLIPCHRVIRKSGGMGGYRWGLNIKNNLLISEL
GC_00002119	MBARI-HTCC2255	no	HTCC2255	Methyltransferase		O6-methylguanine-DNA--protein-cysteine methyltransferase|AraC-type DNA-binding domain and AraC-containing proteins	MEKSNQEKETTDKDIKEEILKKRLVNHKLLSTKNYSQNIKIISETLPNAPHEITYGWFKSPYGSMLLSSTKNGICGVAFAGNFNKEEIKSNIFKYWPHANFHRDESFVSDYAASILENKYPLDIHMIGSPFQTTIWKALLKIPIGKVTTYSDIAYQIGNPSAVRAVATAIGKNPICLLIPCHRVIRKSGGMGGYRWGLNIKNNLLISEL
GC_00002119	MBARI-HTCC2255	no	MAG-MBARI-HTCC2255	Methyltransferase		O6-methylguanine-DNA--protein-cysteine methyltransferase|AraC-type DNA-binding domain and AraC-containing proteins	MEKSNQEKETTDKDIKEEILKKRLVNHKLLSTKNYSQNIKIISETLPNAPHEITYGWFKSPYGSMLLSSTKNGLCGLAFAGNFNKEEIKSNIFKYWPHANFHRDESFVSDYAASILENKYPLDIHMIGSPFQTTIWKALLKIPIGKVTTYSDIAYQIGNPSAVRAVATAIGKNPICLLIPCHRVIRKSGGMGGYRWGLNIKNNLLISEL
GC_00002121	MBARI-HTCC2255	no	Ga0315420	3-hydroxyacyl-CoA dehydrogenase		Enoyl-CoA hydratase/carnithine racemase|3-hydroxyacyl-CoA dehydrogenase|3-hydroxyacyl-CoA dehydrogenase	MPDFQYETNDGVAVISWNTPTRNMNIMDLQSLSDLEIKIDKALSDNDVIGVIITSGKSNFSGGLDLGCICKIPGIISENYQENLFKGLKVFTNLTRKIELAGINNKDNGGKPIVCTL
GC_00002121	MBARI-HTCC2255	no	HTCC2255	3-hydroxyacyl-CoA dehydrogenase		Enoyl-CoA hydratase/carnithine racemase|3-hydroxyacyl-CoA dehydrogenase|3-hydroxyacyl-CoA dehydrogenase	MPDFQYEINDGVAVISWNTPTRNMNIMDLQSLSDLEIKIDKALSDNDVIGVIITSGKSNFSGGLDLGCISKIPGIISENYQENLFKGLKVFTNLTRKIELAGINNKDTGGKPIVCTLDGDALGVGFGIALSCHKIFVSDNPKGKIGFPDILIGMPPVAGSISRLIRKINKELCISLLQNGEYINFENAIKHGLVDEMKSSDELIPFAMQWIKSNLKKNIIKPWDMERYSSEDKIPKKFSSLEDEIKQANKKSSLKGIHPSFRAMFEDLYKNKNINFDEALWSELNWLVNILTHSTQNSMIKTLHVHKPALDKGASRPPGVECEPIKKIGILGAGMMGAGIAFVSAKVGVDVVLLDQNQEGVDRGLHSVKRMLDQGLKRSKFSAEDAKNIFERILPTVKY…
GC_00002121	MBARI-HTCC2255	no	MAG-MBARI-HTCC2255	3-hydroxyacyl-CoA dehydrogenase		Enoyl-CoA hydratase/carnithine racemase|3-hydroxyacyl-CoA dehydrogenase|3-hydroxyacyl-CoA dehydrogenase	MPDFQYEINDGVAVISWNTPTRNMNIMDLQSLSDLEIKIDKALSDNDVIGVIITSGKSNFSGGLDLGCICKIPGIISENYQENLFKGLKVFTNLTRKIELAGINNKDTGGKPIVCTLDGDALGVGFGIALSCHKIFVSDNP
GC_00002131	MBARI-HTCC2255	no	Ga0315350				MQIDCPNCDARYDISENITLEIEHILQCTNCLEIWKYTFPKTQENNGHKNVKDNKLHPQISSDIQSILQEEAAYSKNKKSLNKGGSITSKKLNISKKDLQKLNLKIEANSSISMLSSKHKKSKSSKNGIKLFGNKFSKLIIGMFLILTIATGTYVFAPEISKHIPQAENSLKIYKSKVTYVFSNIKDSFMEFVFPKIDKFL
GC_00002131	MBARI-HTCC2255	no	HTCC2255				MQIDCPNCDARYDISENITLEIEHILQCTNCLEIWKYTFPKTQENNGHKNVKDNKLHPQISSDIQSILQEEAAYSKNTKSLNKGGSITSKKLNISKKDLQKLNLKIEANSSISMLSSKHKKSKSSKNGIKLFGNKFSKLIIGIFLILTIATGTYVFAPEISKHIPQAENSLKIYKSKVTYVFSNIKDSYMEFVFPKIDKFL
GC_00002131	MBARI-HTCC2255	no	MAG-MBARI-HTCC2255				MQIDCPNCDARYDISENITLEIEHILQCTNCLEIWKYTFPKTQENNGHKNVKDNKLHPQISSDIQSILQEEAAYSKNKKSLNKGGSITSKKLNISKKDLQKLNLKIEANSSISMLSSKHKKSKSSKNGIKLFGNKFSKLIIGMFLILTIATGTYVFAPEISKHIPQAENSLKIYKSKVTYVFSNIKDSYMEFVFPKIDKFL
GC_00002132	MBARI-C16	no	C16				MLIDCPHCNAQYDISENIILNDGHILECSNCLEIWKYTAPNVHEKTIQESFKSNKSQPQITPDIQSILQEEATYAKNRKNLNKNGSRSTKRLKISKKDMQKLNLKIEENNSITKLAVKKNKGRPSNKNKKSYKNSGSKIIIATLLIMLSTTGIYILSPVISKHVPQTKKPLEIYRLKVTNIYTNTRNSYTKFIVPNINKLFNLE
GC_00002132	MBARI-C16	no	Ga0315411				MLIDCPHCNAQYDISENIILNDGHILECSNCLEIWKYTAPSVHEKTIQESFKSNKSQSQITPDIQSILREEATYAKNRKNLNKNGSRSTKRLKISKKDMQKLNLKIEENNSITKLAVKKNKGRPSNKNKKSYKNSGSKIIIATLLMMLSTTGIYILSPVISKHVPQTKKPLEIYRLKVTNIYTNTRNSYTKFIIPNINKLFNLE
GC_00002132	MBARI-C16	no	MAG-MBARI-C16				MLIDCPHCNAQYDISENIILNDGHILECSNCLEIWKYTAPSVHEKTIQESFKSNKSQPQITPDIQSILREEATYAKNRKNLNKNGSRSTKRLKISKKDMQKLNLKIEENNSITKLAVKKNKGRPSNKNKKSYKNSGSKIIIATLLIMLSTTGIYILSPVISKHVPQTKKPLEIYRLKVTNIYTNTRNSYTKFIVPNINKLFNLE
GC_00002142	MBARI-C16	no	A05	Glutathione-dependent formaldehyde-activating GFA		Uncharacterized conserved protein	MVKGSCECKSVIFELDGTLKPSIACHCSQCRKTSGHYWSVTEIEIKKFNLLKDSGLKWYSSSEEAKRGFCKECGSSLFFKFNNENKIYVGSGTLDGETNLKTGMHIFVADKGDYYDISDELPQYQGWN
GC_00002142	MBARI-C16	no	Ga0315446	Glutathione-dependent formaldehyde-activating GFA		Uncharacterized conserved protein	MVKGSCECKSVIFELDGTLKPSIACHCSQCRKTSGHYWSVTKIEIEKFNLLKDSGLKWYSSSEEAKRGFCKECGSSLFFKFNNEDKIYVGSGTLDGETNLKTGMHIFVADKGDYYDISDELPQYQGWN
GC_00002142	MBARI-C16	no	Ga0315475	Glutathione-dependent formaldehyde-activating GFA		Uncharacterized conserved protein	MVKGSCECKSVIFELDGTLKPSIACHCSQCRKTSGHYWSVTEIEIEKFNLLKDSGLKWYSSSEEAKRGFCKECGSSLFFKLNNEDKIYVGSGTLDGETNLKTGMHIFVADKGDYYDISDELPQYQGWN
GC_00002143	MBARI-C16	no	Ga0315374	ABC transporter, (ATP-binding protein)	D-xylose transport system ATP-binding protein [EC:3.6.3.17]	ABC-type sugar transport system, ATPase component	MIQTQTTRKHGELLLKMSGVSKQFGPVRALDDIDLEVHAGEVVALVGDNGAGKTTLVKVLAGVHQPTSGTIEYLSEKITFDNPRKALEMGIATVFQDLALCENLDVVANLFLGQEISPWRLNEVEMEVRAWNLLQELAARIPSVREPIASLSGGQRQTVAIARSLVMEPEIIILDEPTAALGVAQTAEVLNLIERVSRRGHGVILISHNMEDVRAVADRIVVLRLGRNNGVFTTENSHEELVSAITGASNNSVSRRNARKLKAKTDLTKDRK
GC_00002143	MBARI-C16	no	Ga0315381	ABC transporter, (ATP-binding protein)	D-xylose transport system ATP-binding protein [EC:3.6.3.17]	ABC-type sugar transport system, ATPase component	MEGTHVTTQSTPPSKGNLILRLRGVGKQFGAVTALEDIELDVHAGEVVALVGDNGAGKSTLVKVLAGVHQPTCGSIEYLGKPVSLDTPKKALEMGIATVFQDLALCENLDVVANLFLGHEINPWRMDEVQMEVCAWTLLQELAARIPSVREPIASLSGGQRQTVAIARSLLLDPHIIMLDEPTAALGVAQSAEVLNLIERVRDRGHGVILISHNMEDVRAVADRIVVLRLGKNNGVFTAETSHQDLVAAITGASENSVTRRAARKQQDSEAVQ
GC_00002143	MBARI-C16	no	Ga0315435	ABC transporter, (ATP-binding protein)	D-xylose transport system ATP-binding protein [EC:3.6.3.17]	ABC-type sugar transport system, ATPase component	MSGVSKQFGPVRALDDIDLEVHAGEVVALVGDNGAGKTTLVKVLAGVHQPTSGTIEYLSEKITFDNPRKALEMGIATVFQDLALCENLDVVANLFLGQEISPWRLNEVEMEVRAWNLLQELAARIPSVREPIASLSGGQRQTVAIARSLVMEPEIIILDEPTAALGVAQTAEVLNLIERVSRRGHGVILISHNMEDVRAVADRIVVLRLGRNNGVFTTENSHEELVSAITGASNNSVSRRNARKLKAKTDLTKDRK
GC_00002144	MBARI-HTCC2255	no	Ga0315349	mucin-desulfating sulfatase		Arylsulfatase A or related enzyme	MSEQPNILFIMADDHASRAISAYEYGINNTPNIDRIANEGIRLNHCYVTNSICTPSRAAILAGTYNHVNCVTTLNTPMNNKMPNVAKHLQTGGYQTAIVGKWHLGEGKNHEPTGFDYWSVLPGQGDYFDPHFIEMGQEVEEHGYTTEIITEKSLAWLKSRNSKKPFFLMCHHKAPHREWEPHPKYRELFTSDIKVPSTFDDDYKNRAKAAAEAKMRIKDDVTYDDLGLVQPEGGSEIGLRTRPKSSKRKIPNPSNVKNLILIDKHTGERFSFETQKEFHQFKYQRYMKRYLATIASIDESVGQLLDYLDENHLTENTIVIYTSDQGFFLGEHGWFDKRFIYEESFQMPFLCRYPIEIKSGQISDDICCNVDFAPTFLDFAGLKTPSYMQGKSLKPLLRN…
GC_00002144	MBARI-HTCC2255	no	Ga0315366	mucin-desulfating sulfatase		Arylsulfatase A or related enzyme	MSEQPNILFIMADDHASKAISAYEFGINNTPNIDRIANEGIRLNHCYVTNSICTPSRAAILAGTYNHVNCVTTLNTPMNNKMPNVAKHLQTGGYQTAIVGKWHLGEGKNHEPTGFDYWSVLPGQGDYFDPHFIEMGQEVEEHGYATEIITEKSLAWLKSRNSKKPFFLMCHHKAPHREWEPHPKYRELFTSDIKVPSTFDDDYKNRAKAAAEAKMRIKDDVTYDDLGLVQPEGGSEIGLRTRPKSSKRKIPNPSNIKNLILIDKHTGERFSFETQKEFHQFKYQRYMKRYLATIASIDESVGQLLDYLDENHLTENTIVIYTSDQGFFLGEHGWFDKRFIYEESFQMPFLCRYPIEIKSGQISDDICCNVDFAPTFLDFAGLKTPSYMQGKSLKPLLRN…
GC_00002144	MBARI-HTCC2255	no	MAG-MBARI-HTCC2255	mucin-desulfating sulfatase		Arylsulfatase A or related enzyme	MSEQPNILFIMADDHASKAISAYEYGINNTPNIDRIANEGIRLNHCYVTNSICTPSRAAILAGTYNHVNCVTTLNTPMNNKMPNVAKHLQTGGYQTAIVGKWHLGEGKNHEPTGFDYWSVLPGQGDYFDPHFIEMGQEVEEHGYATEIITEKSLAWLKSRNSKKPFFLMCHHKAPHREWEPHPKYRELFTSDIKVPSTFDDDYKNRAKAAAEAKMRIKDDVTYDDLGLVQPEGGSEIGLRTRPKSSKRKIPNPSNVKNLILIDKHTGERFSFETQKEFHQFKYQRYMKRYLATIASIDESVGQLLDYLDENHLTENTIVIYTSDQGFFLGEHGWFDKRFIYEESFQMPFLCRYPIEIKSGQISDDICCNVDFAPTFLDFAGLKTPSYMQGKSLKPLLRN…
GC_00002155	MBARI-C16	no	Ga0315374	Mannitol dehydrogenase		Mannitol-1-phosphate/altronate dehydrogenases	HESFRQWVIEDKFCSGRPEWDKVGVTFTNDVKAFELQKLRILNAGHQIIATVGELLSIVTISDTMKHPLIMDLFSKIQTEEIVPHVLAVPGMTPLEYIKLIKRRFSNTEIIDTTRRVAFDGSSRHPGFLHPIIRDAIATEKPIEGLALIEALWARMCFGVREDGSLIEANDPFWSELRMAANSAIEFPEVWLSQVQFYGDLGQDTRFVKCFTKWLNLVWEQGTEIAVQIYLES
GC_00002155	MBARI-C16	no	Ga0315374	Mannitol dehydrogenase		Mannitol-1-phosphate/altronate dehydrogenases	MHLNLQTIKKLPDAVRIPEYDRDNLSAGIIHIGLGNFHRAHMAWYLHRLMDQGIAHNWAILGAGVRSLDDVNRTKILEQDCFTTLIKLDPSGKSAEVIGSMIDYIPVEKNNASLIQHLIKPNIRIVSLTVTEGGYYQTPQGTLDIQHTDIQH
GC_00002155	MBARI-C16	no	Ga0315411	Mannitol dehydrogenase	mannitol 2-dehydrogenase [EC:1.1.1.67]	Mannitol-1-phosphate/altronate dehydrogenases	MHLNLQTIKKLPDAVRIPEYDRDNLSAGIIHIGLGNFHRAHMAWYSHRLMDQGIAHNWAILGAGVRSLDDVNRTKILEQDCFTTLIKLDPSGKSAEVIGSMIDYIPVEKNNASLIQHLIKPNIRIVSLTVTEGGYYQTPQGTLDIQHKDIQHDINHPQTPITAFGAILEAIKLRQDAGIEPFTCLSCDNLQANGDILRNTILGLATVCKPGLVRWISENVTFPNSMVDCIVPATGPNELALVRDFGIVDNVPVTHESFRQWVIEDKFCSGRPEWDRVGVTFTDDVKAFELQKLRILNAGHQIIATVGELLSIVTISDTMKHPLIMGLFSKIQTEEIVPHVLAVPGMTPLEYVKLIKRRFSNTEIIDTTRRVAFDGSSRHPGFLHPIIRDAIAADKPIEG…
GC_00002163	MBARI-C16	no	A05	phage Tail Protein		Uncharacterized conserved protein	MAKKPIKKDKQEAYIEDKIDNEILNQETVGDLKSNNNIIKYSMIIIFSLICGGIITLSFSTKISALLPSGMAPLARFLSPSEALAIERIQIYKLETDNRLNKIENIKHPNVDLKIKELRDEISNDIAQISKELTEIDNSKIENRLNELEKKITNTLTLVDELVFNSSKNVIINDSPLNKNYDLIIKKLRSEITFLSNQQNLLIEQFNTLKNANLNTFKKNSKDLNDFDKIKEALNFGGPYKLALEEISKKEIQIPKVLLDNSEGVVTMNYLKTNFPTVAHASLKASLKQTDESGLGGKLLGFLKSQVTVRSLDAQEGNSINAILSRMQVALNNDDLSEAIRQSSDLNGAAKSEIKDWLSLAVKRQETVDAFSEMLGN
GC_00002163	MBARI-C16	no	C16			Uncharacterized conserved protein	RSEITFLSNQQNFLIEQFNTLKNANLNTSQKNSKDLNDFDKIKEALNFGGPYKLALEEISKKEIQIPKVLLDNSEGVVTMNYLKTNFPTVAHASLKASLKQTDESGLGGKLLGFLKSQVTVRSLDAQEGNSINAILSRMQVALNNDDLSEVIRQSSDLNGAAKSEIKDWLSLAVKRQETIEAFSEMLGN
GC_00002163	MBARI-C16	no	MAG-MBARI-C16	phage Tail Protein		Uncharacterized conserved protein	MAKKPIKKDKQEANIEDQIDNEILNQETVGDLKSNNNIIKYSMIIIFSLICGGIITLSFSTKISALLPSGMAPLARFLSPSEALAIERIQIYKLETDNRLNKIENIKHPNVDLKIKELRDEISNDIAQISKELTEIDNSKIENRLNELEKKITNTLTLVDELVFNSSKNVIINDSPLNKNYDLIIKKLRSEITFLSNQQNLLIEQFNTLKNANLNTFKKNSKDLNDFDKIKEALNFGGPYKLALEEISKKEIQIPKVLLDNSEGVVTMNYLKTNFPTVAHASLKASLKQTDESGLGGKLLGFLKSQVTVRSLDAQEGNSINAILSRMQVALNNDDLSEAIRQSSDLNGAAKSEIKDWLSLAVKRQETVDAFSEMLGN
GC_00002165	MBARI-C16	no	Ga0315374	Carbohydrate kinase		Sugar or nucleoside kinase, ribokinase family	MLQKSKIVTLGEILVEFVSHKKNCGLHEITNFSGPFPSGAPAIFIDQASRMGANTEIIGGIGNDGFGQCILKRFKTNNVGTTGITVNSNCPTGTAFVTYYDNGSRDFIFHLTNTAADSFSLKQALFNPSDTFLHISGSSLGNPIMRQMIMETVRNVDKAGGYISCDPNARANLMSDAAVISSLSEVIERSTCLMPSTSDLEYLFPKVSEEAAIDQLLQSKTKIIALKRGSDGSTVIGNGDRFDYEGHFVEEIDPTGAGDCFGGTFISLLSQGASLYDAGKQANAAGALSVKNRGAMEGNSSPKDIADLINKKYEQIA
GC_00002165	MBARI-C16	no	Ga0315411	Carbohydrate kinase		Sugar or nucleoside kinase, ribokinase family	MLQKSKIVTLGEILVEFVSHKKNCGLHEITNFSGPFPSGAPAIFIDQASRMGANTEIIGGIGNDGFGQCILKRFKTNNVGTTGITVNSNCPTGTAFVTYYDNGSRDFIFHLTNTAADSFSLKQALFNPSDTFLHISGSSLGNPIMRQMIMETVRNVDKAGGYISCDPNARATLMSDAAVRSSLSEIIERSTCLMPSTSDLEYLFPKVSEEAAIDQLLQSKTKIIALKRGSDGSTVIGNGDRFDYEGHFVEEIDPTGAGDCFGGTFISLLSQGASLYDAGKQANAAGALSVKNRGAMEGNSSPKDIADLINKKYEQIA
GC_00002165	MBARI-C16	no	Ga0315435	Carbohydrate kinase		Sugar or nucleoside kinase, ribokinase family	MLQKSKIVTLGEILVEFVSHKKNCGLHEITNFSGPFPSGAPAIFIDQASRMGANTEIIGGIGNDGFGQCILKRFKTNNVGTTGITVNSNCPTGTAFVTYYDNGSRDFIFHLTNTAADSFSLKQALFNPSDTFLHISGSSLGNPIMRQMIMETVRNVDKAGGYISCDPNARATLMSDAAVRSSLSEIIERSTCLMPSTSDLEYLFPKVSEEAAIDQLLQSKTKIIALKRGSDGSTVIGNGDRFDY
GC_00002168	MBARI-HTCC2255	no	Ga0315394	Dihydrolipoyl dehydrogenase	dihydrolipoamide dehydrogenase [EC:1.8.1.4]	Pyruvate/2-oxoglutarate dehydrogenase complex, dihydrolipoamide dehydrogenase (E3) component or related enzyme	MTNYDVIVIGSGPGGYVSAIRCAQLGLKTAIVEGRDTLGGTCLNVGCIPSKALLHASHSYHEATHNFDKMGLIINNPKIDFDKMQNYKNDVISQNTKGIEFLLKKNKIDWLKGWAKIVNKNQVTVGENTHDTKNIIIASGSEPSTIPNVEIDENRIVNSTGALSLSKIPKSMIVIGAGVIGLEMGSIYSRLGTDVTVIEYMDHITPGMDLEISKNFQRTLKKQGLKFIMGAAVKSANSTKTKANVIYKKADAEIKIDAEIVLVSTGRKPFTNGLNFLEIGGELTERGQIKTNNKWQTSVEGIYAIGDAIAGPMLAHKAEDEGMAVAEVIAGKHGHVNYDVIPGVIYTTPEVANVGKTEEELKDAGIDYKVGKFSFMGNGRAKAVFQGEGFVKILADATT…
GC_00002168	MBARI-HTCC2255	no	HTCC2255	Dihydrolipoyl dehydrogenase	dihydrolipoamide dehydrogenase [EC:1.8.1.4]	Pyruvate/2-oxoglutarate dehydrogenase complex, dihydrolipoamide dehydrogenase (E3) component or related enzyme	MTNYDVIVIGSGPGGYVSAIRCAQLGLKTAIVEGRDTLGGTCLNVGCIPSKALLHASHSYHEATHNFDKMGLIINNPKIDFDKMQNYKNDVISQNTKGIEFLLKKNKIDWLKGWAKIVNKNQVTVGENTHDTKNIIIASGSEPSTIPNVKIDENRIVSSTGALSLSKIPKSMIVIGAGVIGLEMGSIYSRLGTDVTVIEYMDHITPGMDLEISKNFQRTLKKQGLKFIMGAAVKSAKSTKTKANVIYKKADAEIKIDAEIVLVSTGRKPFTNGLNFLEIGGELTERGQIKTNNKWQTSVEGIYAIGDAIAGPMLAHKAEDEGMAVAEVIAGKHGHVNYDVIPGVIYTTPEVANVGKTEEELKDAGIDYKVGKFSFMGNGRAKAVFQGEGFVKLLADATT…
GC_00002168	MBARI-HTCC2255	no	MAG-MBARI-HTCC2255	Dihydrolipoyl dehydrogenase		Pyruvate/2-oxoglutarate dehydrogenase complex, dihydrolipoamide dehydrogenase (E3) component or related enzyme	NKWQTSVEGIYAIGDAIAGPMLAHKAEDEGMAVAEVIAGKHGHVNYDVIPGVIYTTPEVANVGKTEEELKDAGIDYKVGKFSFMGNGRAKAVFQGEGFVKILADATTDRILGCHLIGPAAGDLIHEICVAMEFGASAQDIAMTCHAHPTFSEAMREAALACGDGAIHA
GC_00002174	MBARI-C16	no	Ga0315374	that is required for full activity and stability of the Y subunit. Could have a chaperone-like function for the proper and stable folding of		Tagatose-1,6-bisphosphate aldolase non-catalytic subunit AgaZ/GatZ	MNIIKELIERNRAGEAIGLPCFCSANEHVLRSILSFTKKTGFPTVIEATCNQVNQYGGYTGMTAETFKNWLNTMASEIGVSMDQIILGGDHLGPNPWKNEPFDIAMEKARELVKSYVQAGFKKIHLDTSMACGGEASPTFKQIAERAADLCAVAEKYAPNPSDLFYIIGTEVPIPGGETEEPDALNLTSVERFHDTIETHRTAFAFRGLDNAWSRIISVVTQPGVDFGHTSIYPFISEKAKPLSKAILEIDKLTFEAHSTDYQSNTALKALTQNHFFFLKVGPELTFRFREAIWALAEIEEQISVNETSEIRNVLIHRMIESPANWKNYYSGLDDDVEQLMVYSYSDRIRYYWSDKYVASALSKLIINLSSKLLPETLISQSFMGHEFGNIPTNPNHLI…
GC_00002174	MBARI-C16	no	Ga0315411	that is required for full activity and stability of the Y subunit. Could have a chaperone-like function for the proper and stable folding of		Tagatose-1,6-bisphosphate aldolase non-catalytic subunit AgaZ/GatZ	MNIIKELIERNRAGEAIGLPCFCSANEHVLRSILSFTKKTGFPTVIEATCNQVNQYGGYTGMTAETFKNWLNTMASEIGVSMDQIILGGDHLGPNPWKNEPLDIAMEKARELVKSYVQAGFKKIHLDTSMACGGEASPTFKQIAERAADLCAVAEKY
GC_00002174	MBARI-C16	no	Ga0315435	that is required for full activity and stability of the Y subunit. Could have a chaperone-like function for the proper and stable folding of		Tagatose-1,6-bisphosphate aldolase non-catalytic subunit AgaZ/GatZ	TAETFKNWLNTMASEIGVSMDQIILGGDHLGPNPWKNEPLDIAMEKARELVKSYVQAGFKKIHLDTSMACGGEASPTFKQIAERAADLCAVAEKYAPNPSDLFYIIGTEVPIPGGETEEPDALNLTSVERFHDTIETHRTAFAFRGLDNAWSRIISVVTQPGVDFGHTSIYPFISEKAKPLSKAILEIDKLTFEAHSTDYQSNTALKALTQNHFFFLKVGPELTFRFREAIWALAEIEEQISVNETSEIRNVLIHRMFESPANWKNYYSGLDDDVEQLMVYSYSDRIRYYWSDKYVASALSNLIINLSSKLLPETLISQSFMGHEFGNIPTNPNHLIEGHIHKCVNRYFEAAGFNYRNN
GC_00002177	MBARI-HTCC2255	no	Ga0315366	tricarboxylate transport membrane protein TctA Tricarboxylate transport protein TctB	putative tricarboxylic transport membrane protein	TctA family transporter	MDIFLEALPALGAAWAQILQPIVIGYLIVGVCMGLTIGVFPGLGGIAGLSLLLPFMFGMDPTLGLALMIGMIAVVPTSDTFASVLMGIPGSSASQATVLDGFPMAKRGQAARALSAAFASSLFGGLIGAAFLTVFILVARPVVLL
GC_00002177	MBARI-HTCC2255	no	Ga0315447	tricarboxylate transport membrane protein TctA Tricarboxylate transport protein TctB	putative tricarboxylic transport membrane protein	TctA family transporter	VAAGLGLLIGTIGEGPFNGELRMSSYDYPYLTDGLKLVIVGLGIFAIPEIIALLRQDKAISDRQSLGGGWILGIKDWWHYKWLSMRCSLIGVIVGVIPGLGGSVVDWIAYGHTIQSSKDKSKFGKGDVRGVIGPESSNNAKEGGGLVPTLLFGIPGSGSMAVFIGALALLGNGIDVGPSLLENNLDFTYSIVWLLALANVVGTLLCIALSGGIARLTNIRFALLAPFIFMIISFAAFQSGQNLMDLVALFTIGLIGIMLRRFDWSRPAFLIGFVLANPVENYSNNANQIAGIRFRQGWDTGLDYLLSPIVIILIIITVLSIIIGLRQAKNILAEGDVPSGGKRAPLIFLLFVIGFISYALIDALSIPDYAATDRVFPAFVASISLIGAFILLAQMMILP…
GC_00002177	MBARI-HTCC2255	no	Ga0315524	tricarboxylate transport membrane protein TctA Tricarboxylate transport protein TctB	putative tricarboxylic transport membrane protein	TctA family transporter	MDIFLEALPALGAAWAQILQPIVIGYLIVGVCMGLTIGVFPGLGGIAGLSLLLPFMFGMDPTLGLALMIGMIAVVPTSDTFASVLMGIPGSSASQATVLDGFPMAKRGQAARALSAAFASSLFGGLIGAAFLTVFILVARPVVLLFKSPELLMVSIFGLSMVGILAGRIAVKGVVAAGLGLLIGTIGEGPFNGELRMSSYDYPYLTDGLKLVIVGLGIFAIPEIIALLRQDKAISDRQSLGGGWILGIKDWWHYKWLSMRCSLIGVIVGVIPGLGGSVVDWIAYGHTIQSSKDKSKFGKGDVRGVIGPESSNNAKEGGGLVPTLLFGIPGSGSMAVFIGALALLGNGIDVGPSLLENNLDFTYSIVWLLALANVVGTLLCIALSGGIARLTNIRFALLA…
GC_00002181	MBARI-HTCC2255	no	Ga0315447	methylitaconate delta2-delta3-isomerase		2-Methylaconitate cis-trans-isomerase PrpF (2-methyl citrate pathway)	MSQTSIPYIFMRGGTSRGPYFNRADLPTDLNQLAKVLVSVLGSGHPLNIDGIGGGNPVTTKVAILSKSKDSWADIDYFFAQVSVEDGLVDFKPTCGNILSGVASAAIEMGLHPADNGETSIAIKAVNTGAEILAKVQTPNRKISYTGDIAIDGVPGLSSPVELNFMKVSGSSTGKFLPTGNLTDIIDDIPVTCMDVAMPMVIARAEDFDLSGYETREALDSNEDFFNRMEQLRIKAGILMGLGDVSKSVTPKFGLLAPARDGGTISTRYFMPWSTHPTMAVTGSQCLASCALTPGTVADGIIDRPSESPTKVTLEHPMGKMDVIVDFVMNGTEFNHKSAGLIRTCRKIAEGLVYVPTEIWEGEKK
GC_00002181	MBARI-HTCC2255	no	Ga0315524	methylitaconate delta2-delta3-isomerase		2-Methylaconitate cis-trans-isomerase PrpF (2-methyl citrate pathway)	MSQTSIPYIFMRGGTSRGPYFNRADLPTDLNQLAKVLVSVLGSGHPLNIDGIGGGNPVTTKVAILSKSKDSWADIDYFFAQVSVEDGLVDFKPTCGNILSGVASAAIEMGLHPADNGETSIAIKAVNTGAEILAKVQTPNRKISYTGDIAIDGVPGLSSPVELNFMKVSGSSTGKFLPTGNLTDIIDDIPVTCMDVAMPMVIARAEDFDLSGYETREALDSNEDFFNRMEQLRIKAGILMGLGDVSKSVTPKFGLLAPARDGGTISTRYFMPWSTHPTMAVTGSQCLASCALTPGTVADGIIDRPSESPTKVTLEHPMGKMDVIVDFVMNGTEFNHKSAGLIRTCRKIAEGLVYVPTEIWEGEKK
GC_00002187	MBARI-HTCC2255	no	Ga0315447	D-isomer specific 2-hydroxyacid dehydrogenase		Phosphoglycerate dehydrogenase or related dehydrogenase	MKVAILDDWFDTLKKLPCFEKLKGLDVTIFNDHEEDVNQLAKRLKPFDVLVLFRERTAITAELLEKLPNLKLISQRSVYPHIDVEACNRKGVLLCSNMHSGTPSYAAAEHTWALIMSSMRQIPQQMANMQMGGWQMGVGKTLRGRTLGLYGYGRIAKTVAKYADAFGMQVIWWGSKSGRENARSDGHTIAANRNAFFATSDIVSIHVRLKPTTQNLITANDLGCMQKDALFINTSRAGIIEKDAVLYALNEGRPGSAALDVFDQEPITWSNDPLANHPNIICTPHIGFVTEDEFELQFSDIFDQIVAYNLGNPINMINEVVWHA
GC_00002187	MBARI-HTCC2255	no	Ga0315524	D-isomer specific 2-hydroxyacid dehydrogenase		Phosphoglycerate dehydrogenase or related dehydrogenase	MKVAILDDWFDTLKKLPCFEKLKGLDVTIFNDHEEDVNQLAKRLKPFDVLVLFRERTAITAELLEKLPNLKLISQRSVYPHIDVEACNRKGVLLCSNMHSGTPSYAAAEHTWALIMSSMRQIPQQMANMQMGGWQMGVGKTLRGRTLGLYGYGRIAKTVAKYADAFGMQVIWWGSKSGRENARSDGHTIAANRNAFFATSDIVSIHVRLKPTTQNLITANDLGCMQKDALFINTSRAGIIEKDAVLYALNEGRPGSAALDVFDQEPITWSNDPLANHPNIICTPHIGFVTEDEFELQFSDIFDQIVAYNLGNPINMINEVVWHA
GC_00002190	MBARI-HTCC2255	no	Ga0315366			Tripartite-type tricarboxylate transporter, receptor component TctC	MKLTNFTRRALIATATATAFAIPAQADVNMAGKTIEWTIPFSETGGSAKWANFFAPLLSEALPGNPTVVVKFMPGAGSTKGANWFQEQTNGDGTVMFGSSGSTQFPYLLGDPRVRYEYGDWNPVMASGTGGVAYLNAEDGAKFDGTANNLKDVTFIYGNQGATRLDLIPALAWEMLGMNVEHVLGIKGRGDGRKMFESGEATIDYQTSSGYLKGSAAMVEAGKAVPMMTWGSLAANGDIVRDPTFPEMPTFKEVCEATDGCETSGPKWNAWKAFFVAGFPSQKIAFLPAGTDQAIIDTFANAFAAIKARPDFAEISVKRLGKYPMYTGADAKAALGTAITVDSEAKSYVVGWLKDQFGVELK
GC_00002190	MBARI-HTCC2255	no	Ga0315524			Tripartite-type tricarboxylate transporter, receptor component TctC	MKLTNFTRRALIATATATAFAIPAQADVNMAGKTIEWTIPFSETGGSAKWANFFAPLLSEALPGNPTVVVKFMPGAGSTKGANWFQEQTNGDGTVMFGSSGSTQFPYLLGDPRVRYEYGDWNPVMASGTGGVAYLNAEDGAKFDGTANNLKDVTFIYGNQGATRLDLIPALAWEMLGMNVEHVLGIKGRGDGRKMFESGEATIDYQTSSGYLKGSAAMVEAGKAVPMMTWGSLAANGDIVRDPTFPEMPTFKEVCEATDGCETSGPKWNAWKAFFVAGFPSQKIAFLPAGTDQAIIDTFANAFAAIKARPDFAEISVKRLGKYPMYTGADAKAALGTAITVDSEAKSYVVGWLKDQFGVELK
GC_00002194	MBARI-C16	no	Ga0315374	Short-chain dehydrogenase reductase SDR	3-oxoacyl-[acyl-carrier protein] reductase [EC:1.1.1.100]	NAD(P)-dependent dehydrogenase, short-chain alcohol dehydrogenase family	MLKNKNLLNRFKLDGKVALITGGTRGIGLATAKALGDAGARLFISSRNDSEDVEKKLCALGYNTTFIAADLTDTRAPAALIADVLERSGQLDILINNAGVAIHGDSTEFSEEDWQRVMSLNVDAVFRCCRAAIPAMRAQGGGAIVNVGSISGIASNIPQNQVAYNSSKAAVHMMTKSLASELALDNIRVNALAPGYIQTDMTKGGIDNPEWFPIWRDMTPMQRVGQPEEVAMAALFLASPASSYVTGDILVIDGGYTTR
GC_00002194	MBARI-C16	no	Ga0315411	Short-chain dehydrogenase reductase SDR	3-oxoacyl-[acyl-carrier protein] reductase [EC:1.1.1.100]	NAD(P)-dependent dehydrogenase, short-chain alcohol dehydrogenase family	MLKNKNLLNRFKLDGKVALITGGTRGIGLATAKALGDAGARLFISSRNDSEDVEKKLCALGYNTTFIAADLTDTRAPAALIADVLERSGQLDILINNAGVAIHGDSTEFSEEDWQRVMSLNVDAVFRCCRAAIPAMRAQGGGAIVNVGSISGIASNIPQNQVAYNSSKAAVHMMTKSLASELALDNIRVNALAPGYIQTDMTKGGIDNPEWFPIWRDMTPMQRVGQPEEVAMAALFLASPASSYVTGDILVIDGGYTTR
GC_00002195	MBARI-C16	no	Ga0315411	ABC, transporter		ABC-type spermidine/putrescine transport system, permease component II	MTMEQLNKILLISLLLICAIWLIIPFTMAVLWSLVDPSEPWTADKVLPPVISLYRWVDMWENSSLKSALIASYTLAPSAAILSLLLAMPTSFALGRLKFPGRELAKMLCLLPLVVPAFITAIFFTSLLYQLGLSSWRPGAILFAHAVLFMPFAIRIMTVSFEQVRQDHIDAARNLGASHWARFKVAYLPALKPGIFATLLIVFIQSIEEFAIAFIVGSPDIVTIPTLLYAALGQDYVRPNAAVLSLILVVPNVILMLILERLLRSANPTLSSGKG
GC_00002195	MBARI-C16	no	Ga0315446	ABC, transporter		ABC-type spermidine/putrescine transport system, permease component II	MTMEQLNKILLISLLLICAIWLIIPFTMAVLWSLVDPSEPWTADKVLPPVISLYRWVDMWENSSLKSALIASYTLAPSAAILSLLLAMPTSFALGRLKFPGRELAKMLCLLPLVVPAFITAIFFTSLLYQLGLSSWRPGAILFAHAVLFMPFAIRIMTVSFEQVRQDHIDAARNLGASHWARFKVAYLPALKPGIFATLLIVFIQSIEEFAIAFIVGSPDIVTIPTLLYAALGQDYVRPNAAVLSLILVVPNVILMLILERLLRSANPTLSSGKG
GC_00002196	MBARI-HTCC2255	no	Ga0315366	Two component transcriptional regulator, winged helix family		DNA-binding response regulator, OmpR family, contains REC and winged-helix (wHTH) domain	MRIVIVEDNETLANAIAHQLRDQGHSVNLLHDGQSALEFLRQEDFDIVIMDVNLPKIDGFTILKSLRRSENSVPVLLLTARGDIHDRVTGLDAGADDYLVKPFDMEELDARLRALIRRKPLIENEIVQFGSLSFDRVGRKLSVKGVDLDLPRRELAVFECLFERQNQIVSKTKIADHIYGVGADIEERVVEIYLSRLRKKLIAHGVVIKVARGLGYMMRVKE
GC_00002196	MBARI-HTCC2255	no	Ga0315524	Two component transcriptional regulator, winged helix family		DNA-binding response regulator, OmpR family, contains REC and winged-helix (wHTH) domain	MRIVIVEDNETLANAIAHQLRDQGHSVNLLHDGQSALEFLRQEDFDIVIMDVNLPKIDGFTILKSLRRSENSVPVLLLTARGDIHDRVTGLDAGADDYLVKPFDMEELDARLRALIRRKPLIENEIVQFGSLSFDRVGRKLSVKGVDLDLPRRELAVFECLFERQNQIVSKTKIADHIYGVGADIEERVVEIYLSRLRKKLIAHGVVIKVARGLGYMMRVKE
GC_00002197	MBARI-C16	no	Ga0315411	ABC transporter, membrane spanning protein		ABC-type spermidine/putrescine transport system, permease component I	MTLRRGLLIIGLLTPGLGLILALIGTVVYIAVSQSFGFYSLNGISEFSTEFWSKMVGRKIFKRSIQYSIYIGVLSAIFSVALAYPLAIWLRKPFAGSNLIGAILKAPLLVHGLVAAFLFVNVISYHGILNQFMQWLGIWSEPRRLQNDPNAYSVLILQTWKNMPFALLLLTGAVQSISDDVLDAARDLGAGKWDRFRRVIAPLTISSMQAAMVIIFIGAVADFSFQVIAGPTNKQSLSQLMVSFKGRGDWHSAAVVGVSLMMIALVGSAILAAVARIIMRGRIK
GC_00002197	MBARI-C16	no	Ga0315446	ABC transporter, membrane spanning protein		ABC-type spermidine/putrescine transport system, permease component I	MTLRRGLLIIGLLTPGLGLILALIGTVVYIAVSQSFGFYSLNGISEFSTEFWSKMVGRKIFKRSIQYSIYIGVLSAIFSVALAYPLAIWLRKPFAGSNLIGAILKAPLLVHGLVAAFLFVNVISYHGILNQFMQWLGIWSEPRRLQNDPNAYSVLILQTWKNMPFALLLLTGAVQSISDDVLDAARDLGAGKWDRFRRVIAPLTISSMQAAMVIIFIGAVADFSFQVIAGPTNKQSLSQLMVSFKGRGDWHSAAVVGVSLMMIALVGSAILAAVARIIMRGRIK
GC_00002203	MBARI-C16	no	Ga0315411	Binding-protein-dependent transport systems inner membrane component	peptide/nickel transport system permease protein	ABC-type dipeptide/oligopeptide/nickel transport system, permease component	MIGYIFKRLGLAAIITVLAVTLLFLIIHMIPGDPITTMLGPRATPELRAALEERMGLDKPLPIQIVLFFTNMLRGDLGTDVFSGRAVTAIVFGQLPYTLALIFVSITWAAILGITLGCYSAVNRNSLGDRLAGILSVSVIAVPAFVVSLYSLLLFAVKLKWFPAIGAGEPGNLPDQIWHLVLPSLAIGLSWVGYIARLVRASMLEVLGEGHIRTARAFGLPKSWITYKYALRLAILPTVTVIGVGMGFLLSAAVFTEIVFSRPGLGKLVIDSITTRNYPVVMGSVLFSTLIFVASTTLADIINALLDPRTRKGS
GC_00002203	MBARI-C16	no	Ga0315435	Binding-protein-dependent transport systems inner membrane component	peptide/nickel transport system permease protein	ABC-type dipeptide/oligopeptide/nickel transport system, permease component	MIGYIFKRLGLAAIITVLAVTLLFLIIHMIPGDPITTMLGPRATPELRAALEERMGLDKPLPIQIVLFFTNMLRGDLGTDVFSGRAVTAIVFGQLPYTLALIFVSITWAAILGITLGCYSAVNRNSLGDRLAGILSVSVIAVPAFVVSLYSLLLFAVKLKWFPAIGAGEPGNLPDQIWHLVLPSLAIGLSWVGYIARLVRASMLEVLGEGHIRTARAFGLPKSWITYKYALRLAILPTVTVIGVGMGFLLSAAVFTEIVFSRPGLGKLVIDSITTRNYPVVMGSVLFSTLIFVASTTLADIINALLDPRTRKGS
GC_00002211	MBARI-C16	no	Ga0315515	3-hydroxyacyl-COA dehydrogenase		Enoyl-CoA hydratase/carnithine racemase|3-hydroxyacyl-CoA dehydrogenase	MQSLKTGKDLMHWLANIDEDGIAWLYLQTVGKSVNVLNNAVMTELECLLDRLENKKDLRGVALLSGKKGGFVYGADIHEFETLKTASEVANHMLYVHGLFNRIEALPVPSCVGVDGIAVGGGLEIALTFDRLFITSSSKTKLGFPEVNLGIMPGYGGSGRAYGRIGTKAVLDMMVSGRPIGSIDAIKTGLADELVDKPDDLEKSMREWIIGCNGEKPIFTELETAADATAIAAAKDKYLKRLRSDHTPAPAAIIEHVENFGHDKSAMSASEIDVFPNLMVSSASKNLRRVFYLTDAVRKSARGESGIKRMHVVGAGVMGGDIAAIGAMAGLDVTLTDMNDAAIVGAIARAKKLFERRLKSDEKVALALARLRTDLDGNGATDADLIIEAVAEKLEVKQA…
GC_00002211	MBARI-C16	no	MAG-MBARI-C16	3-hydroxyacyl-COA dehydrogenase		Enoyl-CoA hydratase/carnithine racemase|3-hydroxyacyl-CoA dehydrogenase	MIQLRIIFEELKVLLVALLFLKNLTIISKGVNDIMQSLKTGKDLMHWLANIDEDGIAWLYLQTVGKSVNVLNNAVMTELECLLDRLENKKDLRGVALLSGKKGGFVYGADIHEFETLKTASEVANHMLYVHGLFNRIEALPVPSCVGVDGIAVGGGLEIALTFDRLFITSSSKTKLGFPEVNLGIMPGYGGSGRAYGRIGTKAVLDMMVSGRPIGSIDAIKTGLADELVDKPDDLEKSMREWIIGCNGEKPIFTELETAADATAIAAAKDKYLKRLRSDHTPAPAAIIEHVENFGHDKSAMSASEIDVFPNLMVSSASKNLRRVFYLTDAVRKSARGESGIKRMHVVGAGVMGGDIAAIGAMAGLDVTLTDMNDAAIVGAIARAKKLFERRLKSDEKVA…
GC_00002212	MBARI-C16	no	Ga0315374	Dehydrogenase		Threonine dehydrogenase or related Zn-dependent dehydrogenase	MRAIVFNQRNNVTLQERPDPKPGAGEVLVEVQASGICGTDVEILHGNYGTSAYPLIPGHEYAGTIIEIGDNVFNMKIGDRVVVDPNIECNECSACKRGWAHLCESLGAYGVTTDGGFSEYSVVKATHIHQIGDMPFDIAALAEPLGCVLNGLSAGQAERAKNALVFGAGPIGLLMAIGMRLSGVKDVSLVDIDESRLDLAESFNFNAVATGSDRLNAMCQNIDLVADATGVASVAGDLTKYIANGGVGLFFGVCPQDVRVEIAPFELFRRQITLAGSHSLNHNIPDALAGLQAYGDDIRRVVSHRISLDEIADVFAGKGPKKSLKIQYLK
GC_00002212	MBARI-C16	no	Ga0315411	Dehydrogenase		Threonine dehydrogenase or related Zn-dependent dehydrogenase	MRAIVFNQRNNVTLQERPDPKPGAGEVLVEVQASGICGTDVEILHGNYGTSAYPLIPGHEYAGTIIEIGDNVFNMKIGDRVVVDPNIECNECSACKRGWAHLCESLGAYGVTTDGGFSEYSVVKATHIHQIGDMPFDIAALAEPLGCVLNGLSAGQAERAKNALVFGAGPIGLLMAIGMRLSGVKDVSLVDIDESRLDLVESFDFNAIATGSDQLNAMRQNIDLVADATGVASVAGDLTKYIANGGVGLFFGVCPQDVRVEIAPFELFRRQITLAGSHSLNHNIQDALAGLQAYGDDIRRVVSHRISLDEIADVFAGKGPKKSLKIQYLK
GC_00002213	MBARI-HTCC2255	no	HTCC2255	Protein of unknown function (DUF2899)			MYSENSQRNQKVLANQNIGPFRTKRLFLIIMLFLLAVFPAEIGEYTRAALEDAYIGVSVFVAMTLAFFYFAEKISGNNISELFKKAKFAQVPLASFMGALPGCGGAVVVVAAYSSGSVSLGAVVATLTATMGDAAFLLIAKRPDVAIILLPTSFIVGIITGYVVDIFDKTRENTSLKIDSISLINVTKNRQFLYVIYSIIVIPGFIFAVLGLLQYEFNEYVTQFITTISFIGISIGMLIWATSSIKTMTNPKETTISRMSEETSFITAWVILAFLLFEYATNIAGLDLQSWFEAVGILVPLIAILIGFIPGCGPQILVTTFYINGLIPFAALIGNSIANDGDALFPAIAINPKVAIIATLYSSVPAVIVAYGFYFYMPNYLTP
GC_00002213	MBARI-HTCC2255	no	MAG-MBARI-HTCC2255	Protein of unknown function (DUF2899)			MYSENSQRNQKVLANQNIGPFRTKRLFLIIMLFLLAVFPAEIGEYTRAALEDAYIGVSVFVAMTLAFFYFAEKISGNNISELFKKAKFAQVPLASFMGALPGCGGAVVVVAAYSSGSVSLGAVVATLTATMGDAAFLLIAKRPDVAIILLPTSFIVGIITGYVVDIFDKTRENTSLKIDSISLINVTKNRQFLYVIYSIIVIPGFIFAVLGLLQYEFNEYVTQFITTISFIGISIGMLIWATSSIKTMTNPKETTISRMSEETSFITAWVILAFLLFEYATNIAGLDLQSWFEAVGILVPLIAILIGFIPGCGPQILVTTFYINGLIPFAALIGNSIANDGDALFPAIAINPKVAIIATLYSSVPAVIVAYGFYFYIPNYLTP
GC_00002215	MBARI-HTCC2255	no	HTCC2255	Fatty acid desaturase	acyl-lipid omega-6 desaturase (Delta-12 desaturase) [EC:1.14.19.23 1.14.19.45]	Fatty acid desaturase	MNKIFNQEIEKSSSMNARDWVQILARYRTPNLFRSTFELTVTLVPFLTLWVLAWMSISYSIWLTLALSVLNSLFLLRLFVIQHDCGHSSFFNNRTLSDWTGRFLGVLTLTPYDVWRRTHSEHHSGAGNLERQGMGDINTKTVSEYQALSNFQKFAYKLYRNPFVLFAIIPTYLFIFQNRLPLGLIKAGSKYWISAMGTNLSILLLLSGIYYFGGFAPILLIFLPSTILAATFGVWLFYVQHQFEDTHWDREEEWDMHKAALEGSSHYDLPLILHWFSANIGIHHVHHLYSRIPFYRLQQIIKDYPALSENQRLSVYESFASVKLHLWDETDRKLISYKQLYQKYGES
GC_00002215	MBARI-HTCC2255	no	MAG-MBARI-HTCC2255	Fatty acid desaturase	acyl-lipid omega-6 desaturase (Delta-12 desaturase) [EC:1.14.19.23 1.14.19.45]	Fatty acid desaturase	MNKIFSQEIEKSSSMNARDWVQILARYRTPNLFRSTFELTVTLVPFLTLWVLAWMSISYSIWLTLALSVLNSLFLLRLFVIQHDCGHSSFFNNRTLSDWTGRFLGVLTLTPYDVWRRTHSEHHSGAGNLERQGMGDINTKTVSEYQALSNFQKFAYKLYRNPFVLFAIIPTYLFIFQNRLPLGLIKAGSKYWISAMGTNLSILLLLSGIYYFGGFAPILLIFLPSTILAATFGVWLFYVQHQFEDTHWDREEEWDMHKAALEGSSHYDLPLILHWFSANIGIHHVHHLYSRIPFYRLQQIIKDYPALSENQRLSVYESFASVKLHLWDETDRKLISYKQLYQKYGES
GC_00002222	MBARI-C16	no	Ga0315411				MLKTLIASTMLLASTATSFAGDLSSMSWDDIVTQAKEE
GC_00002222	MBARI-C16	no	Ga0315446	ABC transporter substrate binding protein		ABC-type uncharacterized transport system YnjBCD, periplasmic component	MLKTLIASTMLLASTATSFAGDLSSMSWDDIVTQAKEEGKVTWYVWYLRDDFRRAVKTFEEEYGISVTIPEGTAAGNSEKMLAERDRETGDIDVLAWGTDGFQTVELAPLFSSLSILPKDDGRVVELAGFDGGDHVVAFWGNQTGIAYDPAHVSADNLPQTPDEFATFWSENPGKFGFNYEKGGSGPSFYQNTLRVVADVDFSNGEVTDQRLESIQPGIDFFNKHAENYVVTASNADSIIRASDGELWMVPAWEDHLAGLQNRGEVRKEIKFYIPEMGMNGGGNGVAIPQNAPNPAAAAVFVNWLTSPETQSMFNRDFGTAPMNTAADDSFALVPNEQRAFRQVWGAQPFRGEVEAMFIDNVILER
GC_00002226	MBARI-C16	no	Ga0315392	UDP-N-acetylglucosamine 2-epimerase	UDP-N-acetylglucosamine 2-epimerase (non-hydrolysing) [EC:5.1.3.14]	UDP-N-acetylglucosamine 2-epimerase	MKKILHVFGTRPEAIKMAPLVKACEANKNLESRVCVTAQHRQMLDQVLELFGIVPDYDLNLMTPGQTLNDVTSAILLKLKPILLEYQPDLLLVHGDTATTFAASLAAYYEKIDVGHVEAGLRTGNIYSPWPEEINRKLTGSIARFHFAPTSVSKQNLINEGISESQIRITGNTVIDALLSVKEKIDTDVALANTLSLQFKTIDFSKKLIVVTGHRRENFGSGFEAICSALAQLAEKRPDLEIVYPVHLNPNVQMPVKKYLSDYKNIHLIEPLDYLPFIYLMMKSNIILTDSGGIQEEAPSLGKPVLVMRDTTERPEALAAGTVKLVGTNSSQIVHDVIELLDDASKYGQMSRSANPYGDGKACYKILDFIKEKYEV
GC_00002226	MBARI-C16	no	Ga0315446	UDP-N-acetylglucosamine 2-epimerase	UDP-N-acetylglucosamine 2-epimerase (non-hydrolysing) [EC:5.1.3.14]	UDP-N-acetylglucosamine 2-epimerase	MKKILNIFGTRPEAIKMAPLIKEMSKSEMLLSRVCVTGQHKEMLDQVLELFEINPEYNLDVMEPGQSLAALTASMLSKLEYVYNDFKPDLVLVHGDTSSTLAGCLSAYYEKVPVGHVEAGLRTGNLYRPWPEEGNRKIVGAISHFHFAPTSAAAQNLSDEGVSKKSIHITGNTVIDALLWTKNKIKTDIILQSQLSKEFPMIHSKRKMILVTTHRRENFGNGLKNICQAIREIALSHPETDIVLPVHLNPEVSQTVLKLLKNIKNVYLIKPQEYCRFVFLMMNAYLIITDSGGLQEEAPALGKPVLVMRNETEREEALVAGTAKLVGTEVKDIIHSSDLLLRNSYSYDEMAFATNPYGDGTASRKIVKILEAYFGVPILRETS
GC_00002227	MBARI-C16	no	Ga0315411	dipeptide ABC transporter, periplasmic dipeptide-binding protein	peptide/nickel transport system substrate-binding protein	ABC-type transport system, periplasmic component	NIEWTKTGIDRRHFLKGASTVALSTAAVGMPQFANAAGNVLKTRSYADIRSMDPAFSQGVVDEEIQGAIYNKLIQFKPGSEWGWQLDAAASIEQVDDTHINFALRDDMGFTNGFGAMTAEDVKYSFERIIDEKLESTNKPDMSALDHVEVTGERTGTIVLKNAFQPLWSITLPYITGNIISKKAFEQAGGKIETKPVASSGPYMHKSWEPKQKTTLVPNPDWKGEAAAFDEIQIFHIDDEKAAEIAYEAGQLDFTRVSLGSVERLKANLPANSTLAEFPSLFYVWVGMNLDNPKLKNIKLRQAIQAAIDVPSIMAASYFGAAEPSTGIIAPGLSGHRDQSLTGIEANLEKAKKLMAESGESNVSLKISVLNKSVNVTTAQIIQANLAAIGVTVEVDLHE…
GC_00002227	MBARI-C16	no	Ga0315435	dipeptide ABC transporter, periplasmic dipeptide-binding protein	peptide/nickel transport system substrate-binding protein	ABC-type transport system, periplasmic component	MKKNNIEWTKTGIDRRHFLKGASTVALSTAAVGMPQFANAAGNVLKTRSYADIRSMDPAFSQGVVDEEIQGAIYNKLIQFKPGSEWGWQLDAAASIEQVDDTHINFALRDDMGFTNGFGAMTAEDVKYSFERIIDEKLESTNKPDMSALDHVEVTGERTGTIVLKNAFQPLWSITLPYITGNIISKKAFEQAGGKIETKPVASSGPYMHKSWEPKQKTTLVPNPDWKGEAAAFDEIQIFHIDDEKAAEIAYEAGQLDFTRVSLGSVERLKANLPANSTLAEFPSLFYVWVGMNLDNPKLKNIKLRQAIQAAIDVPSIMAASYFGAAEPSTGIIAPGLSGHRDQSLTGIEANLEKAKKLMAESGESNVSLKISVLNKSVNVTTAQIIQANLAAIGVTVEV…
GC_00002228	MBARI-C16	no	Ga0315381	Carbohydrate kinase		Sugar (pentulose or hexulose) kinase	MTIKNVAVIDIGKTNVKLTLVRLNDLNEIDILTQPNDVLPGPPWPHYNVESHWVFLLNGLHNFQKLHGIDAISVTTHGACIALLDNMGNLVAPILDYEHTGPDEFEVEYNKIRPSFSETGSPRLPMGLNVGAQLYWMFSKNRELKAKTASIVTYPQYWGHRLTGVAATDLTSLGCHTDLWDPYSRKTSSLAEKLGVSAKIANTMSSHDILGVILPEIAYQTGIDPDTPVYCGIHDSNASLLPHVINQPGSFSVVSSGTWVIVMSIGGKQPDLDPSKDLLINVNAFGDPVPTARFMGGGANMNY
GC_00002228	MBARI-C16	no	Ga0315515	Carbohydrate kinase		Sugar (pentulose or hexulose) kinase	DILTQPNDVLPGPPWPHYNVESHWVFLLNGLHNFQKLHGIDAISVTTHGACIALLDNMGNLVAPILDYEHTGPDEFEVEYNKIRPSFSETGSPRLPMGLNVGAQLYWMFSKNRELKAKTASIVTYPQYWGHRLTGVAATDLTSLGCHTDLWDPYSRKTSSLAEKLGVSAKIANTMSSHDILGVILPEIAYQTGIDPDTPVYCGIHDSNASLLPHVINQPGSFSVVSSGTWVIVMSIGGKQPDLDPSKDLLINVNAFGDPVPTARFMGGARI
GC_00002232	MBARI-HTCC2255	no	Ga0315447	BLUF		Ribosome recycling factor	MTNRNHSLIKQVIYVSTPVGFSDNILDSILIQSQINNKKNEITGALICRSDLYLQYLEGPAHKIDFVYSKIKLDNRHTDVILLEDGRSKRRLFSNWAMKDDPVKDWMWSKDEVADGAIRQLSEGDAMKIFIQHSREVDQFLS
GC_00002232	MBARI-HTCC2255	no	HTCC2255	BLUF		Ribosome recycling factor	MTNRNHSLIKQVIYVSTPVGFSDKILDSILIQSQVNNKKNEITGALICRSDLYLQYLEGPAHKIDFVYSKIKLDNRHTDVILLEDGRSKRRLFSNWAMKDDPVKDWMWSKDEVADGAIRQLSEGDAMKIFIQHSREVDQFLS
GC_00002235	MBARI-C16	no	Ga0315365	Short chain dehydrogenase		NAD(P)-dependent dehydrogenase, short-chain alcohol dehydrogenase family|Rhamnose utilisation protein RhaD, predicted bifunctional aldolase and dehydrogenase	MSKAVINQSLESRWDEKEANGMSEADLLLYRSNILGSDKRVTNYGGGNTSAKIIEKDPLTGKKVEVLWVKGSGGDIGSIKMDGFATLYMDKLQELKSIYRGVEYEDEMVDHLLHCIYNLNPRAASIDTPLHAYVPHKHVDHVHADAIISIAASKNSKALTQEIFGDDIGWLPWKRPGFELGLWLEKFCLENPNSNGV
GC_00002235	MBARI-C16	no	Ga0315381	Short chain dehydrogenase		NAD(P)-dependent dehydrogenase, short-chain alcohol dehydrogenase family|Rhamnose utilisation protein RhaD, predicted bifunctional aldolase and dehydrogenase	LYMDKLQELKSIYRGVEYEDEMVDHLLHCIYNLNPRAASIDTPLHAYVPHKHVDHVHADAIISIAASKNSKALTQEIFGDDIGWLPWKRPGFELGLWLEKFCLENPNSNGVILESHGLFTWGNTAKACYDTTINIINVANTWLNTKIQNVEVFGGAKHESLPKIKRLDTAAKLMPRIRGFVSSNQYMVGHFNDSNEVLEFVNSANMKPLAALGTSCPDHFLRTKIRPLVINFNPAANNIEEVLENLPKQINAYRQDYKAYYNRCKHEDSPSLRDPNAVVYLVPGVGMITFAKDKTTARISGEFYVNAINVMRGASSVSEYVGLPEQEAFDIEYWLLEEAKLQRMPKAKSLAGRLALITGGAGGIGSAIADRYLSEGACVILADINKESLKNTSDKLSQI…
GC_00002239	MBARI-C16	no	Ga0315381	Carbohydrate kinase		Sugar (pentulose or hexulose) kinase	MLLPAVVKETGPFGGRKSNWLGDEPSIGSNKRSVATGFYLALVTAHCLELIGHMGPVIIEGPFAKNRCYCMMLASVTGCEVRAMNGETGTSQGAAMLCAKDLSFFVEGSSVIFTPGSSLDKLFKSYSKVWKESLTAT
GC_00002239	MBARI-C16	no	Ga0315515	Carbohydrate kinase		Sugar (pentulose or hexulose) kinase	MHLETLFLPLGLWGGREYELLIGEKTIEPTDKEIEIVLLEQSMLLPAVVKETGPFGGRKSNWLGDEPSIGSNKRSVATGFYLALVTAHCLELIGHMGPVIIEGPFAKNRCYCMMLASVTGCEVRAMNGETGTSQGAAMLCAKDLSFFVEGSSVIFTPGSSLDKLFKSYSKVWKESLAAT
GC_00002255	MBARI-HTCC2255	no	Ga0315366	signal transduction histidine kinase		Bacteriophytochrome (light-regulated signal transduction histidine kinase)	MKLLSSSLRFRLFVLIMLPLLIVACAAIYWRFEEARKTAADIFDRQLIMICLAVSRDVSYSGGDSLSPTTMNLFEDAAGSPIFYHVYGPDGSFVTGYSSPPVSKIETDMRQNVPQVFDALHLGRAVRAVRLIESVEISGISGASVVTVWQELEPRQNFARDLALKAAMVMALLILTVAGVVIFGIRLGLRPLGQLEEAIRKRNPSDIRPIERQVPFEAKGIVSRLNVLFSQLTQAQEVSDRIISNAAHQLRNPVAAIHSMAQATLAAKSLPDSKDRALQLVDETRRAVRMTNQMLSLEQLRGRNPKFSSNDINKVIKDLTSRLAPKALKRDIDFNVNLLHETIHTLFDPILISEAITNLIENALQHGGKQLSKITINVLIEGKFIKIEVENDGQKLLEA…
GC_00002255	MBARI-HTCC2255	no	Ga0315524	signal transduction histidine kinase		Bacteriophytochrome (light-regulated signal transduction histidine kinase)	MKLLSSSLRFRLFVLIMLPLLIVACAAIYWRFEEARKTAADIFDRQLIMICLAVSRDVSYSGGDSLSPTTMNLFEDAAGSPIFYHVYGPDGSFVTGYSSPPVSKIETDMRQNVPQVFDALHLGRAVRAVRLIESVEISGISGASVVTVWQELEPRQNFARDLALKAAMVMALLILTVAGVVIFGIRLGLRPLGQLEEAIRKRNPSDIRPIERQVPFEAKGIVSRLNVLFSQLTQAQEVSDRIISNAAHQLRNPVAAIHSMAQATLAAKSLPDSKDRALQLVDETRRAVRMTNQMLSLEQLRGRNPKFSSNDINKVIKDLTSRLAPKALKRDIDFNVNLLHETIH
GC_00002259	MBARI-C16	no	Ga0315411	ABC transporter	nonpolar-amino-acid-transporting ATPase [EC:7.4.2.2]	ABC-type Fe3+/spermidine/putrescine transport systems, ATPase components	MVAIDIEHLSKKFGDFTALSDVSIDVQPKEFVTLLGPSGCGKTTLLKLISGFLEPTDGVIKIGGLDVTHVPPEKRDTALCFQSYALFPHLTVKENLEFGPRQKKVSSSERKARIDDVSEKLDLTAQLDKLPNQLSGGQQQRVSLGRALTMRPSVILFDEPLSNLDAKLRDQVRIEIRRIQKEYGLTAIYVTHDQAEALSMSDRIVVLNDGRVEQVDSPEQLYYAPKTRFVADFIGDANIFPGEVVGAISNGLWQVETGIGSFSVTALEAPKTKSVSLCWRPESAIIDTSGIKAKVVHRAFQGHFTDLIVETNETPYRVQTKRTDAQEGDIIQFLVSPDEVILLDKDT
GC_00002259	MBARI-C16	no	Ga0315446	ABC transporter	nonpolar-amino-acid-transporting ATPase [EC:7.4.2.2]	ABC-type Fe3+/spermidine/putrescine transport systems, ATPase components	MVAIDIEHLSKKFGDFTALSDVSIDVQPKEFVTLLGPSGCGKTTLLKLISGFLEPTDGVIKIGGLDVTHVPPEKRDTALCFQSYALFPHLTVKENLEFGPRQKKVSSSERKARIDDVSEKLDLTAQLDKLPNQLSGGQQQRVSLGRALTMRPSVILFDEPLSNLDAKLRDQVRIEIRRIQKEYGLTAIYVTHDQAEALSMSDRIVVLNDGRVEQVDSPEQLYYAPKTRFVADFIGDANIFPGEVVGAISNGLWQVETGIGSFSVTALEAPKTKSVSLCWRPESAIIDISGIKAKVVHRAFQGHFTDLIVETNETSYRVQTKRTDAQEGDIIQFLVSPDEVILLDKDT
GC_00002261	MBARI-C16	no	Ga0315411	transcriptional regulator		Sugar kinase of the NBD/HSP70 family, may contain an N-terminal HTH domain	MNEIGENPLSASERKLLSIARQLGPIARSEVTAHSGLSQQSVHRHIDSLQSKGFLRLRPATIKGRGKPSPLVEINQDTYVSLGLSFTTEKVLACLLNLKGVPLIECELDVHPNKPIDVLNMLETKIADWTAAELKNRQMIGVGIAMQGYRTDATDQFETPRLLGNWQNLDLTTLFQDRFKLPVFTENNATSCATAEFYLGGAAEHSCFAYLSFNYGYGAGLYWQNKPVQGGHGNAGEIGSIYRPKDAIHRPALGELLKRMRLQGHAVAHISELSNYFSEDLPVILDWVQEVGPYLRQSLAALKGVLDPTAIFFGGEAPSGLRRALINEANAHDRIVHGPEPMYIESGIQGDAAHLGAAFLPLHQLIFRN
GC_00002261	MBARI-C16	no	Ga0315446	transcriptional regulator		Sugar kinase of the NBD/HSP70 family, may contain an N-terminal HTH domain	MNEIGENPLSASERKLLSIARQLGPIARSEVTAHSGLSQQSVHRHIDSLQSRGFLRLRPATIKGRGKPSPLVEINQDTYVSLGLSFTTEKVLACLLNLKGVPLIECELDVHPNKPTDVLNMLEAKIADWTAAELKNRQMIGVGIAMQGYRTDATDQFETPRLLGNWQNLDLTTLFQDRFKLPVFTENNATSCATAEFYLGGAAEHSCFAYLSFNYGYGAGLYWQNKPVQGGHGNAGEIGSIYRPKDAIHRPALGELLKRMRLQGHAVAHISELSNYFSEDLPVILDWVQEVGPYLRQSLAALKGVLDPTAIFFGGEAPSGLRRALINEANAHDRIVHGPEPMYIESGIQGDAAHLGAAFLPLHQLIFRN
GC_00002262	MBARI-C16	no	C16	Fatty acid hydroxylase		Sterol desaturase/sphingolipid hydroxylase, fatty acid hydroxylase superfamily	MELFNQIISILADFTDPRKRVFIGYLFLSLFIAFVWLVVFKRINGKIALIRIFDKKIFFSKSAQADYKIFIINRVISLFISPLLLTQIAIATGIYLLLHQQGYIQSGYFSSTSTSIVVLLFTLFMFFIDDFSKYLVHRWMHKFHFLWAIHKVHHSAETLTPLTVYRVHPLEGILYTLRSAVSQGLAISIFIFLFGSSVDLYTIVGVNVLVFIFHITGSNLRHSHISISYWSWLEYILISPAQHQLHHSIAKEHHDKNYGAALAVWDWMFGSLYLSDDTKDLKFGLKQSEASSTNLIDIYIRPFLDIKKIILKVFKVN
GC_00002262	MBARI-C16	no	MAG-MBARI-C16	Fatty acid hydroxylase		Sterol desaturase/sphingolipid hydroxylase, fatty acid hydroxylase superfamily	MELFNQIISILADFTDPRKRVFIGYLFLSLFIAFVWLVVFKRINSKIALIKIFDKKIFFSKSAQADYKIFIINRVISLFISPLLLTQIAIATGIYLLLHQQGYIQSGYFSSTSTSIVVLLFTLFMFFIDDFSKYLVHRWMHKFHFLWAIHKVHHSAETLTPITVYRVHPLEGILYTLRSAVSQGLAISIFIFLFGSSVDLYTIVGVNVLVFIFHITGSNLRHSHISISYWSWLEYILISPAQHQLHHSIAKEHHDKNYGAALAVWDWIFGSLYLSDDTKDLKFGLKQSEASSTNLIDIYIRPFLDIKKIILKVFKVN
GC_00002266	MBARI-HTCC2255	no	Ga0315459	Glutathione S-Transferase	glutathione S-transferase [EC:2.5.1.18]	Glutathione S-transferase	MNYKLHYAPDNASLIIRIFLEEIEAKYTCNLIDRRQNSQKDPKYLALNPNGLIPVLETNDGPIFETAAILLWLADQHKCNFPEIENNKRAYGLKWLFFLSNTVHSSLRILFYSEKYIGTNSNKDFLKNINSQMKNHLTLLNLEVGDKIYFLCNTPSILDIYLCVMLRWMKLYPINNTNWFLLERYENLKRICQNLEIRPSVGIAAKAEGLGQTIFSNPSYAKPPVGSAT
GC_00002266	MBARI-HTCC2255	no	HTCC2255	Glutathione S-Transferase	glutathione S-transferase [EC:2.5.1.18]	Glutathione S-transferase	MNYELHYAPDNASLIIRIFLEEIEAKYTCNLIDRKQNSQKDPNYLALNPNGLIPVLETNHGPIFETAAILLWLADQHKCNFPEIENNKRAYGLKWLFFLSNTVHSSLRILFYSEKYIDTNRNKDFLKNINSQMKNHLTLLNLEVGDKIYFLCNTPSILDIYLCVMLRWMKLYPINNTDWFLLERYENLKRICQNLEIRPSVGIAAKAEGLGQTIFSNPSYAKPPVGSAT
GC_00002274	MBARI-C16	no	Ga0315381	Multicopper oxidase		Multicopper oxidase with three cupredoxin domains (includes cell division protein FtsP and spore coat protein CotA)|Multicopper oxidase with three cupredoxin domains (includes cell division protein FtsP and spore coat protein CotA)	MNRRYFLASVSATAILPIPTFAAATPLRLKAEAVTEQILPAGDSATSMLGFNGSMPGPELRVHRGERVSIDVENGLDEGTAVHWHGIRLENQMDGVPMLTQELIEPLNTKTYSFIPPDEGTYWYHSHYISQEQVARGMMGPLIVEDETPPDIDHDITVLMSDWQVQQDGSLTDEF
GC_00002274	MBARI-C16	no	Ga0315446	Multicopper oxidase		Multicopper oxidase with three cupredoxin domains (includes cell division protein FtsP and spore coat protein CotA)|Multicopper oxidase with three cupredoxin domains (includes cell division protein FtsP and spore coat protein CotA)	MNRRYFLASVSATAILPIPTFAAATPLRLKAEAVTEQILPAGDSATSMLGFNGSMPGPELRVHRGERVSIDVENGLDEGTAVHWHGIRLENQMDGVPMLTQELIEPLNTKTYSFIPPDEGTYWYHSHYISQEQVARGMMGPLI
GC_00002281	MBARI-C16	no	Ga0315411			Superfamily II DNA or RNA helicase, SNF2 family|Ubiquinone/menaquinone biosynthesis C-methylase UbiE	MTKRQSELFPELPSDKKYVSDYPALVAEWHPTKNGNLLPEDIPHKVNYRLWWQCSLGHEWQASPNNRSKGKKCPYCSKRLIGSDNNLAVMLPKIAKEWHPSKNKRPATEVAPKSGEKAWWLCSKGHEWQAVISSRSDSQGNIKHHCPYCMGKKATKEHNLALSFPSLVSEWHPTKNKLNPEDYLPSSHFKVWWQCKKLHEWQTAINNRTRGTGCPFCSGQSSRPEIRILTELASIFDGVKSRFKISGREVDIFIPEINTAIEYDGCYWHGDKHEQDLKKQEIIEAANIRLIRLREKPLEPISDYDIIVHPTKPLEKSDINKLMRLLLERDSRIKQYIDADEFQNDELFRVYCDNFPSPLPEHSLSSQNPELANEWHPIKNNPLTPSNFSGNSGQKVWWL…
GC_00002281	MBARI-C16	no	N17			Superfamily II DNA or RNA helicase, SNF2 family|Ubiquinone/menaquinone biosynthesis C-methylase UbiE	MTKRQSELFPELPSDKKYVSDYPELVAEWHPSKNDGLSPEDIPHKVNYRLWWQCSLGHEWQASPNNRSKGRKCPYCTNHYIGTDNNLAAVFPKIASEWHPTKNEISASEVAPKSHKRVWWLCSKGHEWEAVISSRSDNKGNIKHRCPYCMGKKATKEHNLALSFPSLVSEWHPNKNKLNPEDYLPSSHFKVWWQCKKSHEWQTTINNRTRGSGCPFCSPQSSRPEIRILTELASIFKGVKSRFKISGREVDIFIPEINTAIEYDGYYWHNDKHSQDIKKQEIIESADIRLIRLRESPLKPISHDDIIVNPSRPLDKANLNKLMRLLSEKDIRIKQYINADSFQNDELFRVYCDNFPSPLPEHSLAIQNPELAKEWHPTKNDPLTPSNFTGNSGQKIWWL…
GC_00002282	MBARI-HTCC2255	no	Ga0315447	Ammonia monooxygenase	uncharacterized protein	Uncharacterized membrane protein AbrB, regulator of aidB expression	SRPPAEAIWAAQYFISLGIGVKYVGITIDEMRRDVVAGLGFCILLLLLTLAVLGLVVKFELAPAVEAILSLAPGGQAELVVMALIAGADMGFVVSHHLLRIFIVILGAPILARIMRAKPPR
GC_00002282	MBARI-HTCC2255	no	Ga0315524	Ammonia monooxygenase	uncharacterized protein	Uncharacterized membrane protein AbrB, regulator of aidB expression	MLNKHFSTHAICLTGALVFLWLKLPLPWLFGPLASCLIAALFGAQLYSVKILSDSMRTILGVAAGSTVTVTFITAIPSLWSTLILIPIMVILIGFMGVWYFQKLCGYDFPTAYYASMPGGLQDMLAFGEEAGGNIRAMSLIHATRVLVIVVLLPILLISIWQVELDRPPGKLLRFIDINQLIILGVCAFAGWKIASSIGMFGATILGPLILTAAASMTGILNSRPPAEAIWAAQYFISLGIGVKYVGITIDEMRRDVVAGLGFCILLLLLTLAVLGLVVKFELAPAVEAILSLAPGGQAELVVMALIAGADMGFVVSHHLLRIFIVILGAPILARIMRAKPPR
GC_00002283	MBARI-C16	no	Ga0315360	membrane		Permease of the drug/metabolite transporter (DMT) superfamily	MMNFMLFTSTVIIWGTTWIAIAWQIGPVDVIVSIFYRFALAGIVFLFGLLLLGRLKLPTQWRFVVLQALCLFSFNFICFYQATSLMHSGLVSVIFSLATIFNAINARIFFGDKIRPQTIFAGLIGATGLVLLFWRDLTINFDKDVIQGVGWATTGTLFFSLGNMMSRKNSIHGVNPITANSWGMCIGAIILVTIAGVTGTNFAIPNSPTYIWALIYLAIIGSVVGFSTYLMMVARIGSDRAAYTTVLFPVVALIMSTLFEGFEWHTTAFLGIALTIIGNLVMFARFPRRDKLLITPSKS
GC_00002283	MBARI-C16	no	Ga0315515	EamA-like transporter family		Permease of the drug/metabolite transporter (DMT) superfamily	MMNFMLFTSTVIIWGTTWIAIAWQIGPVDVVVSIFYRFALAGIVFLFGLLLLGRLKLPTQWRFVVLQALCLFSLNFICFYQATSLMHSGLVSIIFSLATIFNAINARIFFGDTIHSQTIFAGLIGATGLVLLFWRDLTINFDKDVIQGVGWATTGTLFFSLGNMMSRKNSIHGVNPITANSWGMCIGAIILVTIAGVTGANFTIPNSPTYIWALIYLAVIGSVVGFSTYLMMVAQIGSDRAAYTTVLFPVVALIISTLFEGFEWHTTAFLGIALTIIGNLVMFARFPRRDKLLITSSKS
GC_00002285	MBARI-HTCC2255	no	Ga0315369	Trap dicarboxylate transporter, dctm subunit		TRAP-type mannitol/chloroaromatic compound transport system, large permease component	MSYEMIATLMFSSMMLMLLTGQRVFGAIGFIAVVASLLLWGDKGGFDIGFSAAMKLMKWYPLMTLPMFIFMGYVLSESKIADDLYKMFHVWMGGLRGGLAIGTIGLMVLISAMNGLSVAGMAIGSTIALPELLKRGYDKRMVTGVIQAGSSLGILVPPSVVLVLYAMIARQPVGQLWLAGVIPGLMMATMFVIYIIVRCRINPVLGPVLPEFERNITQAEKIRLLRAGLLPITIFATMMIPFVNGWTSLVESSAIGAMAAFTAAVLKGRMTRTVFEKSVRNTLGITCMFMWIILAALAFGAVFDGLGAVKAVESVFTDKLNLSPWATLILMQLSFILMGTFLDDTAMLVIVAPLYVPLVGELGFDLIWYGILYTITTQIAYMTPPFGYNLFLMRAMAPP…
GC_00002285	MBARI-HTCC2255	no	Ga0315456	Trap dicarboxylate transporter, dctm subunit		TRAP-type mannitol/chloroaromatic compound transport system, large permease component	ELLKRGYDKRMVTGVIQAGSSLGILVPPSVVLVLYAMIARQPVGQLWLAGVIPGLMMATMFVIYIVVRCRINPVLGPVLPEYERNITQAEKIRLLRAGLLPITIFATMMIPFVNGWTSLVESSAIGAMAAFTAAVFKGRMTRTVFEKSVRNTLGITCMFMWIILAALAFGAVFDGLGAVKAVESVFTDKLNLSPWATLILMQLSFILMGTFLDDTAMLVIVAPLYVPLVGELGFDLIWYGILYTITTQIAYMTPPFGYNLFLMRAMAPPEITLRDIYASITPFVLLMVMALTLVMIFPSIATWLPDYVYNKP
GC_00002296	MBARI-HTCC2255	no	Ga0315369	DegT DnrJ EryC1 StrS aminotransferase	CDP-4-dehydro-6-deoxyglucose reductase, E1 [EC:1.17.1.1]	dTDP-4-amino-4,6-dideoxygalactose transaminase	MDARFPLATSTWDEKEYESLQRVISSGMFSMGTEVSTFEKQFADYFGSKFAVMVNSGSSANLLMTGALFYTQNKNLKLCAGDEIIVPAVSWSTTYYPLSQYGLIQKFVDIDRGTLNYDLAALESAISKNTRAIMIVNLLGNPNSFHEIKRIIKGRNIVLLEDNCESMGATFEGKKTGTFADVGSFSTFFSHHISTMEGGMVLTDNEELYHVMLSMRAHGWTRNLPEKNHVTGKKDKDTFKESFNFVLPGYNLRPLEMSGALGKEQLKKLPNLIKGRQDNAKIFQDKLSEHSLFTLQTEIGESSWFGFSLVLRPDTGITRQEFANKLENLGFECRPIVAGNFLKNPVMKHIPHTVSSNSGHLVNADYIDEHGLFVGNHHYPIIDAAEALKKL
GC_00002296	MBARI-HTCC2255	no	HTCC2255	DegT DnrJ EryC1 StrS aminotransferase	CDP-4-dehydro-6-deoxyglucose reductase, E1 [EC:1.17.1.1]	dTDP-4-amino-4,6-dideoxygalactose transaminase	MTIKFPLATTSWDQNEYDALQRVITSNMFSMGSEVKEFEKQFAKYFGSKYAVMVNSGSSANLLMTGALFYTKNEKIHLRPGDEIIVPAVSWSTTYYPLSQYGLVQKFVDIDLYTLNYDLSALEDAITDQTRAIMIVNLLGNPNNFEKIKELIGTRNILLLEDNCESMGAKFQNKYTGTFGIMGTFSSFFSHHISTMEGGIVVTDDEELYHIMLSMRSHGWTRNLPIENKVTGIKSDDAFEESFNFVLPGYNLRPLEMSGALGLEQIKKLPTLIEGRRDNAKIIQKKLRNHPIFFLQEEIGESSWFGFALVLRPNKNISRKRLISELNLIGFEVRPIVAGNFTNNPVMAHIPHRVHGKLENADYIDKNGLFIGNHHYKIDEAIDALAQIQF

## Sheet: Table_S4_highly_expressed_core
Table S4. Thirty most highly expressed core gene clusters, averaged across both species and all sample dates.
Gene Cluster ID	Mean Transcripts / Gene Copy-1	HTCC2255 Transcripts / Gene Copy-1	MBARI-C16 Transcripts / Gene Copy-1	Number of Genomes	Functional Assignment	eggNOG Annotation	KofamKoala Annotation	COG Annotation
GC_00001438	0.44	0.48	0.4	7	cell division	integral membrane protein	uncharacterized protein	Integral membrane protein, interacts with FtsH
GC_00001306	1.77	1.92	1.63	8	detoxification/stress	Heat shock protein	molecular chaperone IbpA	Molecular chaperone IbpA, HSP20 family
GC_00001846	1.63	1.3	1.96	5	detoxification/stress	Cold shock protein	cold shock protein (beta-ribbon, CspA family)	Cold shock protein, CspA family
GC_00001331	0.48	0.04	0.92	8	detoxification/stress	CopC domain	NA	Copper-binding protein CopC (methionine-rich)
GC_00000054	0.52	0.51	0.52	14	DNA/RNA related	DNA-binding protein	NA	Bacterial nucleoid DNA-binding protein
GC_00000834	0.39	0.41	0.37	9	electron transfer	Cytochrome C oxidase subunit I	NA	Heme/copper-type cytochrome/quinol oxidase, subunit 1
GC_00001452	0.84	0.87	0.81	7	energy generation	Bac_rhodopsin	NA	Bacteriorhodopsin
GC_00000936	0.66	0.68	0.65	9	energy generation	Produces ATP from ADP in the presence of a membrane proton gradient (By similarity)	F-type H+/Na+-transporting ATPase subunit alpha [EC:7.1.2.2 7.2.2.1]	FoF1-type ATP synthase, alpha subunit
GC_00001092	0.57	0.61	0.53	8	energy generation	ATP synthase, subunit C	F-type H+-transporting ATPase subunit c	FoF1-type ATP synthase, membrane subunit c/Archaeal/vacuolar-type H+-ATPase, subunit K
GC_00000916	0.52	0.5	0.54	9	energy generation	F(1)F(0) ATP synthase	F-type H+-transporting ATPase subunit delta	FoF1-type ATP synthase, delta subunit
GC_00001146	0.5	0.51	0.49	8	energy generation	Produces ATP from ADP in the presence of a proton gradient across the membrane. The catalytic sites are hosted primarily by the beta subunits (By similarity)	F-type H+/Na+-transporting ATPase subunit beta [EC:7.1.2.2 7.2.2.1]	FoF1-type ATP synthase, beta subunit
GC_00001404	1.17	1.36	0.97	7	metabolism (fatty acid)	Carrier of the growing fatty acid chain in fatty acid biosynthesis (By similarity)	acyl carrier protein	Acyl carrier protein
GC_00000801	0.96	0.95	0.97	9	protein folding	Binds to Cpn60 in the presence of Mg-ATP and suppresses the ATPase activity of the latter (By similarity)	chaperonin GroES	Co-chaperonin GroES (HSP10)
GC_00001002	0.88	0.84	0.92	9	protein folding	Prevents misfolding and promotes the refolding of polypeptides under stress conditions (By similarity)	chaperonin GroEL	Chaperonin GroEL (HSP60 family)
GC_00000254	0.66	0.78	0.53	11	protein folding	Chaperone (By similarity)	molecular chaperone DnaK	Molecular chaperone DnaK (HSP70)
GC_00000804	1.7	1.15	2.25	9	translation	30S ribosomal protein S21	small subunit ribosomal protein S21	Ribosomal protein S21
GC_00000384	0.89	0.97	0.81	11	translation	50S ribosomal protein L10	large subunit ribosomal protein L10	Ribosomal protein L10
GC_00000628	0.8	0.83	0.78	10	translation	NA	large subunit ribosomal protein L7/L12	Ribosomal protein L7/L12
GC_00000005	0.46	0.49	0.44	15	translation	Promotes the GTP-dependent binding of aminoacyl-tRNA to ribosomes (By similarity)	elongation factor Tu	Translation elongation factor EF-Tu, a GTPase
GC_00000580	0.46	0.51	0.42	10	translation	Catalyzes the GTP-dependent ribosomal translocation step during translation elongation (By similarity)	elongation factor G	Translation elongation factor EF-G, a GTPase
GC_00002146	4.9	5.76	4.04	3	transport	NA	NA	Outer membrane protein (porin)
GC_00001223	1.56	1.62	1.49	8	transport	ABC transporter	D-xylose transport system substrate-binding protein	ABC-type xylose transport system, periplasmic component
GC_00000385	0.82	0.87	0.78	11	transport	glutamate glutamine aspartate asparagine ABC transporter, periplasmic substrate-binding protein	general L-amino acid transport system substrate-binding protein	ABC-type amino acid transport/signal transduction system, periplasmic component/domain
GC_00001304	0.67	0.64	0.71	8	transport	Glycine betaine transport	glycine betaine/proline transport system substrate-binding protein	ABC-type proline/glycine betaine transport system, periplasmic component
GC_00001677	0.43	0.38	0.48	6	transport	extracellular solute-binding protein, family 7	NA	TRAP-type mannitol/chloroaromatic compound transport system, periplasmic component
GC_00000361	0.41	0.46	0.36	11	transport	Taurine ABC transporter, periplasmic	taurine transport system substrate-binding protein	ABC-type taurine transport system, periplasmic component
GC_00001035	0.39	0.33	0.45	7	transport	Polyamine ABC trasnporter, periplasmic polyamine-binding protein	NA	Spermidine/putrescine-binding periplasmic protein
GC_00002032	0.39	0.4	0.38	4	transport	extracellular solute-binding protein	sorbitol/mannitol transport system substrate-binding protein	ABC-type glycerol-3-phosphate transport system, periplasmic component
GC_00000703	0.34	0.32	0.37	9	transport	membrane lipoprotein	basic membrane protein A and related proteins	Basic membrane lipoprotein Med, periplasmic binding protein (PBP1-ABC) superfamily
GC_00001669	0.305226	0.335454	0.32034	6	transport	(citrate; ref x) transport protein TctC	putative tricarboxylic transport membrane protein	Tripartite-type tricarboxylate transporter, receptor component TctC

## Sheet: Table_S5_diff_expressed_core
Table S5. Annotations of core gene clusters with >2-fold gene expression ratios between species (MBARI-HTCC2255 / MBARI-C16). t/g = transcripts gene copy-1. All are significantly different at p<0.05 based on the Benjamini-Hochberg FDR adjustment.
Gene Cluster ID	HTCC2255/C16 Transcripts/ Gene Copy-1	Upregulated Clade	eggNOG Annotation	KofamKoala Annotation	COG Annotation
GC_00002206	3.20535	HTCC2255	Cytochrome B561	cytochrome b561	Polyisoprenoid-binding periplasmic protein YceI|Cytochrome b561
GC_00001518	2.09906	HTCC2255	Acetyltransferase GNAT family	NA	Predicted N-acyltransferase, GNAT family
GC_00001461	2.05633	HTCC2255	sarcosine oxidase alpha subunit	NA	Predicted molibdopterin-dependent oxidoreductase YjgC
GC_00002104	3.08065	HTCC2255	transporter, RhaT family, DMT superfamily	S-adenosylmethionine uptake transporter	Permease of the drug/metabolite transporter (DMT) superfamily
GC_00001120	2.01862	HTCC2255	Phosphate transporter	inorganic phosphate transporter, PiT family	Phosphate/sulfate permease|Phosphate/sulfate permease
GC_00000600	2.40259	HTCC2255	response regulator	NA	DNA-binding response regulator, OmpR family, contains REC and winged-helix (wHTH) domain
GC_00001797	4.02642	HTCC2255	Aminotransferase	NA	Adenosylmethionine-8-amino-7-oxononanoate aminotransferase
GC_00002263	2.0464	HTCC2255	alcohol dehydrogenase	NA	NADPH:quinone reductase or related Zn-dependent oxidoreductase
GC_00000895	2.00245	HTCC2255	thioesterase	NA	Acyl-coenzyme A thioesterase PaaI, contains HGG motif
GC_00000705	2.01846	HTCC2255	2og-fe(ii) oxygenase	NA	Isopenicillin N synthase and related dioxygenases
GC_00002277	2.31559	HTCC2255	glycosyl transferase, family 25	NA	Glycosyltransferase involved in LPS biosynthesis, GR25 family
GC_00000821	2.21669	HTCC2255	Lipoprotein	NA	Uncharacterized protein
GC_00002130	2.64208	HTCC2255	LamB YcsF family protein	5-oxoprolinase (ATP-hydrolysing) subunit A [EC:3.5.2.9]	Lactam utilization protein B (function unknown)
GC_00001582	2.17325	HTCC2255	ribosome-binding factor A	ribosome-binding factor A	Ribosome-binding factor A
GC_00000814	2.08011	HTCC2255	Cupin 2 Conserved Barrel Domain Protein	NA	Cupin domain protein related to quercetin dioxygenase
GC_00001635	2.78559	HTCC2255	Oxidoreductase	NA	Glycine/D-amino acid oxidase (deaminating)
GC_00001331	0.0483847	MBARI-C16	CopC domain	NA	Copper-binding protein CopC (methionine-rich)
GC_00001317	0.0614941	MBARI-C16	Copper resistance D	copper resistance protein D	Putative copper export protein
GC_00000902	0.149327	MBARI-C16	cytochrome C family protein	NA	Cytochrome c, mono- and diheme variants
GC_00001625	0.179703	MBARI-C16	decarboxylase	NA	Glutamate or tyrosine decarboxylase or a related PLP-dependent protein
GC_00002052	0.189475	MBARI-C16	Spore Coat Protein U domain	NA	Spore coat protein U (SCPU) domain, function unknown
GC_00002223	0.250776	MBARI-C16	Spore Coat Protein	NA	Spore coat protein U (SCPU) domain, function unknown
GC_00001233	0.318673	MBARI-C16	agmatinase	agmatinase [EC:3.5.3.11]	Arginase family enzyme
GC_00001072	0.32734	MBARI-C16	Nudix hydrolase	peroxisomal coenzyme A diphosphatase NUDT7 [EC:3.6.1.-]	8-oxo-dGTP pyrophosphatase MutT and related house-cleaning NTP pyrophosphohydrolases, NUDIX family
GC_00001837	0.329358	MBARI-C16	Cytochrome	cytochrome c	Cytochrome c553|Cytochrome c2
GC_00001790	0.340723	MBARI-C16	Ferredoxin	NA	Ferredoxin-NADP reductase
GC_00002178	0.376384	MBARI-C16	TRAP transporter solute receptor TAXI family	uncharacterized protein	TRAP-type uncharacterized transport system, periplasmic component
GC_00001628	0.412205	MBARI-C16	polyA polymerase	NA	tRNA nucleotidyltransferase/poly(A) polymerase
GC_00001926	0.416621	MBARI-C16	transcriptional Regulator, LysR family	LysR family transcriptional regulator, hypochlorite-specific transcription factor HypT	DNA-binding transcriptional regulator, LysR family
GC_00000824	0.419341	MBARI-C16	reductase	peptide-methionine (R)-S-oxide reductase [EC:1.8.4.12]	Peptide methionine sulfoxide reductase MsrB
GC_00001895	0.422416	MBARI-C16	CoA-binding domain protein	uncharacterized protein	Predicted CoA-binding protein
GC_00000115	0.433487	MBARI-C16	Maf-like protein	septum formation protein	Predicted house-cleaning NTP pyrophosphatase, Maf/HAM1 superfamily
GC_00001275	0.436006	MBARI-C16	Sulfite exporter TauE/SafE	uncharacterized protein	Uncharacterized membrane protein YfcA
GC_00000585	0.443244	MBARI-C16	SmpA OmlA	NA	Outer membrane protein assembly factor BamE, lipoprotein component of the BamABCDE complex
GC_00000837	0.444789	MBARI-C16	Regulatory protein SoxS	NA	Thiol-disulfide isomerase or thioredoxin
GC_00000868	0.449034	MBARI-C16	transcriptional Regulator, LysR family	NA	DNA-binding transcriptional regulator, LysR family
GC_00000610	0.4547	MBARI-C16	ABC transporter permease protein	branched-chain amino acid transport system permease protein	Branched-chain amino acid ABC-type transport system, permease component
GC_00002185	0.457523	MBARI-C16	Dihydrolipoyl dehydrogenase	NA	Pyruvate/2-oxoglutarate dehydrogenase complex, dihydrolipoamide dehydrogenase (E3) component or related enzyme
GC_00001621	0.460387	MBARI-C16	transcriptional regulatory protein (LysR family)	NA	DNA-binding transcriptional regulator, LysR family
GC_00002149	0.465957	MBARI-C16	deiminase	NA	Agmatine/peptidylarginine deiminase
GC_00000844	0.466821	MBARI-C16	ATP-dependent protease	ATP-dependent HslUV protease, peptidase subunit HslV [EC:3.4.25.2]	ATP-dependent protease HslVU (ClpYQ), peptidase subunit
GC_00002276	0.468758	MBARI-C16	DegT DnrJ EryC1 StrS aminotransferase	CDP-4-dehydro-6-deoxyglucose reductase, E1 [EC:1.17.1.1]	dTDP-4-amino-4,6-dideoxygalactose transaminase
GC_00001341	0.472122	MBARI-C16	Selenium-binding protein	selenium-binding protein 1	DNA-binding beta-propeller fold protein YncE
GC_00001670	0.48176	MBARI-C16	Inherit from proNOG: Xylose isomerase domain protein TIM barrel	NA	Sugar phosphate isomerase/epimerase
GC_00001576	0.483726	MBARI-C16	Polyprenyl synthetase	NA	Geranylgeranyl pyrophosphate synthase
GC_00001813	0.487822	MBARI-C16	Inherit from bactNOG: isoprenylcysteine carboxyl methyltransferase	NA	Protein-S-isoprenylcysteine O-methyltransferase Ste14
GC_00001567	0.489444	MBARI-C16	DegT DnrJ EryC1 StrS	NA	dTDP-4-amino-4,6-dideoxygalactose transaminase
GC_00000961	0.490203	MBARI-C16	Ribokinase	ribokinase [EC:2.7.1.15]	Sugar or nucleoside kinase, ribokinase family
GC_00001832	0.492317	MBARI-C16	Deoxyribodipyrimidine photo-lyase	NA	Deoxyribodipyrimidine photolyase
GC_00001148	0.49441	MBARI-C16	stress responsive alpha-beta barrel domain-containing protein	NA	NA
GC_00001063	0.49751	MBARI-C16	NA	heme exporter protein A [EC:7.6.2.5]	ABC-type transport system involved in cytochrome c biogenesis, ATPase component

## Sheet: Table_S6 _SNP_dense_genes
Table S6. Gene families harboring dense SNPs within each Roseobacter species.
Gene Cluster ID	Pangenome Group	Clade	Functional Assignment	eggNOG Annotation	KofamKoala Annotation	COG Annotation	R. pomeroyi annotation	Also Unique or Overexpressed?
GC_00001797	core	MBARI-HTCC2255	cofactor (bioA)	Aminotransferase	NA	Adenosylmethionine-8-amino-7-oxononanoate aminotransferase	aminotransferase, class III	overexpressed
GC_00002053	MBARI-HTCC2255	MBARI-HTCC2255	metabolism (sugar)	Protein of unknown function (DUF1498)	D-lyxose ketol-isomerase [EC:5.3.1.15]	D-lyxose ketol-isomerase	#N/A	unique
GC_00000284	core	MBARI-HTCC2255		NA	NA	NA	#N/A
GC_00000810	core	MBARI-HTCC2255	cofactor	Ferredoxin	ferredoxin	NAD-dependent dihydropyrimidine dehydrogenase, PreA subunit	iron-sulfur cluster-binding protein
GC_00000007	core	MBARI-HTCC2255	metabolism (aromatic compound)	Beta-ketoadipyl CoA thiolase	acetyl-CoA C-acetyltransferase [EC:2.3.1.9]	Acetyl-CoA acetyltransferase	#N/A
GC_00000233	core	MBARI-HTCC2255	transport (sugar)	Binding-protein-dependent transport systems inner membrane component	NA	ABC-type glycerol-3-phosphate transport system, permease component	#N/A
GC_00000425	core	MBARI-HTCC2255	transport (sugar)	binding-protein-dependent transport systems inner membrane component	NA	ABC-type sugar transport system, permease component	#N/A
GC_00000304	core	MBARI-HTCC2255	transport (sugar)	ATP-binding protein	multiple sugar transport system ATP-binding protein	ABC-type Fe3+/spermidine/putrescine transport systems, ATPase components	#N/A
GC_00001075	core	MBARI-HTCC2255		Domain of unknown function (DUF3576)	NA	NA	hypothetical protein
GC_00000462	core	MBARI-HTCC2255	antimicrobial export	integral membrane protein DUF6	NA	Permease of the drug/metabolite transporter (DMT) superfamily	#N/A
GC_00000001	core	MBARI-HTCC2255	transport (amino acid)	ABC transporter	general L-amino acid transport system ATP-binding protein [EC:7.4.2.1]	ABC-type polar amino acid transport system, ATPase component	glutamate/glutamine/aspartate/asparagine ABC transporter, ATP-binding protein
GC_00000003	core	MBARI-C16	transport (sugar)	ABC transporter	NA	ABC-type Fe3+/spermidine/putrescine transport systems, ATPase components	sugar ABC transporter, ATP-binding protein
GC_00000045	core	MBARI-C16	metabolism (glycolysis)	Glyceraldehyde-3-phosphate dehydrogenase	glyceraldehyde 3-phosphate dehydrogenase [EC:1.2.1.12]	Glyceraldehyde-3-phosphate dehydrogenase/erythrose-4-phosphate dehydrogenase	glyceraldehyde-3-phosphate dehydrogenase, type I
GC_00001367	core	MBARI-C16	cell surface	lipid a biosynthesis lauroyl acyltransferase	Kdo2-lipid IVA lauroyltransferase/acyltransferase [EC:2.3.1.241 2.3.1.-]	Lauroyl/myristoyl acyltransferase	#N/A
GC_00000010	core	MBARI-C16	regulation	nitrogen regulatory protein pii	NA	Nitrogen regulatory protein PII	#N/A
GC_00000006	core	MBARI-C16	metabolism (glycolysis)	D-isomer specific 2-hydroxyacid dehydrogenase	NA	Lactate dehydrogenase or related 2-hydroxyacid dehydrogenase	#N/A

## Sheet: Table S7_adaptive_genes
Table S7. Functional categories of genes contributing to adaptation in the Roseobacter NAC11-7 clade. Unique (Tables 1 and S2) and overexpressed (Tables 2 and S3) genes reveal differences between species MBARI-HTCC2255 and MBARI-C16. SNP dense genes (Table S6) reveal differences within a species. The two genes that fell into more than one adaptive gene category were only counted once.
Functional Assignment	Unique	Overexpressed	dS outliers	Sum	% of total
metabolism or transport (sugars)	20	5	3	28	16.8675
metabolism or transport (polyamine)	7	1	0	8	4.81928
metabolism or transport (carboxylate)	3	1	1	5	3.01205
metabolism or transport (amino acid)	3	2	1	6	3.61446
metabolism or transport (2o metabolite)	0	3	0	3	1.80723
regulator	10	5	1	16	9.63855
metal acquisition and resistance	8	2	0	10	6.0241
antimicrobial export	4	4	1	9	5.42169
cell surface modifications	1	5	1	7	4.21687
cofactor	3	3	2	8	4.81928
detoxification/stress	3	4	0	7	4.21687
electron transfer	0	5	0	5	3.01205
DNA/RNA related	2	2	0	4	2.40964
unknown/other	35	9	5	50	30.1205
Total	99	51	15	166	100
